# Supplementary material for: Quantitative Trait Loci for Thermal Time to Flowering and Photoperiod Responsiveness Discovered in Summer Annual-Type Brassica napus L
Source: PLoS One. 2014 Jul 25;9(7):e102611. doi: 10.1371/journal.pone.0102611 (PMC4111298; doi:10.1371/journal.pone.0102611)
Supplement: Table S1 — Graphical genotype information for 128 lines in the Brassica napus LMDH population. Data are presented for 329 non-redundant, high quality framework markers on 19 chromosomes (A01–A10 and C1–C9). (XLSX) [file pone.0102611.s006.xlsx]

## Sheet: Table S1
Table S1 Graphical genotype information for 128 lines in the Brassica napus LMDH population
Data are presented for 329 non-redundant, high quality framework markers on 19 chromosomes (A01-A10 and C1-C9).
Marker name	Chromosome	Distance (Kosambi cM)	LM30-001	LM30-003	LM30-006	LM30-009	LM30-011	LM30-013	LM30-015	LM30-016	LM30-017	LM30-023	LM30-030	LM30-033	LM30-034	LM30-035	LM30-040	LM30-042	LM30-050	LM30-054	LM30-057	LM30-058	LM30-060	LM30-061	LM30-062	LM30-068	LM30-070	LM30-071	LM30-073	LM30-081	LM30-086	LM30-094	LM30-095	LM30-098	LM30-101	LM30-102	LM30-103	LM30-104	LM30-105	LM30-106	LM30-114	LM30-117	LM30-120	LM30-123	LM30-126	LM30-127	LM30-128	LM30-129	LM30-130
sN11641	A01	0	0	1	1	0	1	2	0	1	0	2	2	1	2	0	0	1	2	2	0	1	0	0	2	1	2	2	2	0	2	0	2	1	0	2	0	0	0	0	0	2	1	2	1	0	2	1	1
brPb-659711	A01	2.5	0	1	1	0	2	2	2	1	0	2	2	1	2	1	0	1	2	2	0	1	0	0	2	1	2	2	2	0	2	2	2	1	0	2	0	0	2	0	2	2	1	2	1	0	2	1	1
sN0248I	A01	3.7	0	1	1	0	2	2	2	1	0	2	2	1	2	1	0	1	2	2	0	1	0	0	2	1	2	2	2	0	2	0	2	1	0	2	0	0	0	0	0	2	1	2	1	0	2	1	1
sN11707	A01	9.4	0	1	1	0	2	2	2	1	0	2	2	1	2	1	0	1	2	2	0	1	0	0	2	1	2	2	2	0	2	0	2	1	0	2	0	0	0	0	0	2	1	2	1	0	2	1	1
Ol10-D03a	A01	29.5	0	1	2	0	2	2	2	1	0	2	2	1	2	2	0	1	1	2	0	1	0	0	2	2	2	2	1	0	2	0	2	1	0	2	0	0	0	0	0	1	1	2	2	0	2	1	1
Ra2-G09	A01	36.3	0	1	2	0	2	2	2	1	0	2	2	1	2	2	0	1	1	2	0	1	0	0	2	1	2	2	1	0	2	0	2	1	0	2	0	0	0	0	0	1	1	2	2	0	2	1	1
brPb-660511	A01	58.1	2	1	2	1	2	2	0	1	2	0	2	1	2	2	2	1	1	2	1	2	2	2	2	1	2	1	1	1	2	2	2	2	2	1	2	2	1	2	2	1	1	1	2	2	2	2	1
brPb-662948	A01	58.9	2	1	2	1	2	2	2	1	2	2	2	0	0	2	2	1	1	2	1	2	2	2	2	1	2	1	1	1	2	0	2	2	2	1	2	2	0	2	2	0	1	1	2	2	2	2	1
brPb-660893	A01	67.3	2	1	2	1	2	2	2	1	2	2	2	0	0	2	2	1	1	2	1	2	2	2	2	1	2	1	1	1	2	0	2	2	2	2	2	2	0	2	2	0	2	1	2	2	2	2	1
brPb-658209	A01	80.2	2	1	2	1	2	2	2	1	2	2	2	1	2	2	2	2	1	2	1	2	2	1	2	1	2	1	1	2	2	2	2	2	2	2	2	2	1	1	2	1	1	1	2	2	2	1	1
brPb-658104	A01	89.7	2	1	2	1	2	2	2	1	1	2	2	1	2	2	2	2	1	2	1	2	2	1	2	1	2	1	1	0	2	1	2	2	1	2	2	0	1	1	1	1	1	1	1	1	2	1	1
brPb-661055	A01	94.5	2	1	2	1	2	2	1	1	1	2	2	1	2	2	2	2	1	2	1	2	2	1	2	1	2	1	1	2	2	1	2	2	1	2	2	2	1	1	1	2	1	1	1	1	2	1	1
sR12206	A01	98.5	2	1	2	1	2	0	1	1	1	2	2	0	0	2	2	2	1	2	1	2	2	1	2	1	2	1	1	2	2	1	2	2	1	2	2	2	1	1	1	2	1	1	1	1	2	1	1
brPb-838487	A01	138.6	2	2	2	2	2	1	1	1	1	1	2	0	0	2	2	2	2	2	0	2	2	2	1	1	2	1	1	2	1	0	2	2	1	1	1	2	0	1	2	0	2	0	0	2	2	1	2
brPb-842239	A01	142.9	1	2	1	1	2	1	1	1	1	1	2	1	2	2	2	2	2	2	0	2	2	2	1	1	2	1	1	2	1	1	2	2	1	1	1	2	1	1	2	2	2	1	1	2	2	1	2
brPb-659231	A01	144.6	1	2	1	0	2	1	1	1	1	1	2	2	2	2	2	2	2	2	1	2	2	2	1	1	2	1	1	2	1	1	2	2	1	1	1	2	0	1	2	2	2	1	1	2	2	1	2
sN3734a	A01	149.4	0	2	1	0	2	1	1	1	0	1	2	1	2	2	0	2	2	2	0	2	0	0	1	1	2	1	1	0	1	0	2	2	0	1	0	0	0	0	0	2	2	1	1	0	2	1	2
sR12095	A02	0	0	2	1	0	2	2	1	1	0	1	2	2	1	1	0	1	2	1	0	2	0	0	2	2	2	1	1	0	2	0	2	1	0	2	0	0	0	0	0	2	2	1	2	0	1	2	2
brPb-838772	A02	1.2	2	2	1	2	2	2	1	1	1	1	2	2	1	1	2	1	2	1	2	2	2	2	2	2	2	1	1	1	2	2	2	1	1	2	1	1	2	1	1	2	2	1	2	2	1	2	2
brPb-660180	A02	2	2	2	1	2	2	2	1	1	1	1	2	2	1	2	2	1	2	1	2	2	2	2	2	2	2	1	1	1	2	2	2	1	1	2	1	1	2	1	1	2	2	1	2	2	1	2	2
At5g13190	A02	2.8	2	2	1	2	2	0	1	1	1	1	2	0	0	2	2	1	2	1	2	1	2	2	2	2	2	1	1	1	2	2	2	1	0	2	1	1	2	1	1	2	2	1	2	2	1	2	2
brPb-660330	A02	3.6	2	2	1	2	2	2	1	1	1	1	2	2	1	2	2	1	2	1	2	1	2	2	2	2	2	1	1	1	2	2	2	1	1	2	1	1	2	1	1	2	2	1	2	2	1	2	2
brPb-841752	A02	9	2	1	1	2	2	2	1	1	1	1	2	2	1	2	2	1	2	1	1	1	2	2	2	2	2	1	1	1	2	2	2	1	1	2	2	1	2	1	1	2	2	1	2	2	1	2	2
brPb-660919	A02	9.8	2	1	1	2	2	2	1	1	1	1	2	2	1	2	2	1	2	1	1	1	2	2	2	2	2	1	1	1	2	2	2	1	1	2	2	1	2	1	1	2	2	1	2	2	1	2	2
brPb-660770	A02	10.6	2	1	1	2	2	2	1	1	1	1	2	2	1	2	2	1	2	1	1	0	2	2	2	2	2	1	1	1	2	2	2	1	1	2	2	1	2	1	1	2	2	1	2	2	1	2	2
brPb-661304	A02	11.7	0	1	1	0	2	2	1	1	0	0	2	2	1	2	0	1	2	1	0	2	0	0	2	2	2	1	1	0	2	2	2	1	0	2	0	0	2	0	1	2	2	1	2	0	1	1	2
brPb-809917	A02	13.9	2	1	1	2	2	2	1	1	1	1	2	2	1	2	2	1	2	1	1	1	2	2	2	2	2	1	1	1	2	2	2	1	1	2	2	1	2	1	1	2	2	1	2	2	1	2	2
brPb-663101	A02	16.5	2	1	1	2	2	2	1	1	1	1	2	0	0	2	2	1	2	1	1	1	2	2	2	2	2	1	1	1	2	0	1	1	1	2	2	1	0	1	1	0	2	2	2	2	1	2	2
brPb-660803	A02	44.3	2	1	2	1	2	2	2	2	1	2	2	0	0	2	2	1	2	1	1	1	0	1	1	2	2	1	1	1	2	0	2	1	1	2	2	1	0	2	2	0	2	2	2	1	2	2	2
brPb-662889	A02	52.8	2	1	2	1	2	1	1	2	1	2	2	0	0	2	2	1	2	1	1	1	1	1	1	2	2	1	1	1	2	0	1	1	1	2	2	1	0	2	2	0	2	2	2	1	2	1	2
brPb-663597	A02	55.2	2	1	2	1	2	1	1	2	1	2	2	0	0	2	2	1	2	1	1	1	1	1	1	2	2	1	1	1	2	0	1	1	1	2	2	1	0	2	2	0	2	2	2	1	2	1	2
brPb-660875	A02	71.7	0	0	2	0	2	2	0	2	0	2	2	2	1	2	0	0	2	1	0	1	0	0	1	2	2	1	1	0	0	1	2	1	0	2	0	0	1	0	2	1	2	2	2	0	2	1	2
sS2368	A03	0	2	1	2	2	1	0	2	2	1	2	2	0	0	1	1	2	1	1	1	2	1	2	2	2	1	1	2	2	1	2	2	1	2	1	2	2	2	1	2	1	2	2	2	2	1	1	1
brPb-670404	A03	4.8	2	1	2	2	1	1	2	2	1	2	2	1	2	1	1	2	1	1	1	2	1	2	2	2	1	1	1	2	1	2	2	1	2	1	2	2	2	1	2	1	2	2	2	2	1	1	1
brPb-659852	A03	12.3	2	1	2	2	1	1	2	2	1	2	2	0	0	1	2	2	1	1	1	2	1	2	2	2	1	1	1	2	1	0	2	1	2	1	2	2	0	2	1	0	2	2	2	2	1	2	1
brPb-658433	A03	14	2	1	2	2	1	2	2	2	1	2	2	1	2	1	2	2	1	1	1	2	1	2	2	2	1	1	1	2	1	2	2	1	2	1	2	2	2	2	1	1	2	2	2	2	1	1	1
sN11730	A03	20.5	2	1	2	2	1	0	2	2	1	2	2	0	0	1	2	2	1	1	1	2	1	2	2	2	1	1	1	2	1	2	2	1	2	1	2	2	2	2	1	1	2	2	1	1	1	1	1
Ra2-E11	A03	22.9	2	1	2	2	1	0	2	2	1	2	2	0	0	1	2	2	1	1	1	2	1	2	2	2	1	1	1	1	1	2	2	1	2	1	2	2	2	2	1	1	2	2	1	1	1	1	1
brPb-658100	A03	34.8	1	1	2	2	1	2	0	2	1	2	2	0	0	1	2	1	1	1	1	2	1	2	2	2	1	1	1	2	1	0	2	1	2	1	2	2	0	2	1	0	1	2	1	1	1	2	1
brPb-840813	A03	38.2	1	1	2	2	1	2	2	2	1	2	2	0	0	2	1	1	0	1	1	2	1	2	2	2	1	1	1	2	1	0	2	1	2	1	2	2	0	2	1	0	1	2	1	1	1	2	1
brPb-838688	A03	39	1	1	2	2	1	2	2	2	1	2	2	0	0	1	1	1	1	1	1	2	1	2	2	2	1	0	1	2	1	0	2	1	2	1	2	2	0	2	1	0	1	2	1	1	1	2	1
Na12-E02	A03	40.7	1	1	2	2	1	0	2	2	1	2	2	0	0	1	1	1	1	1	1	2	1	2	2	2	1	1	1	0	1	2	2	1	2	1	2	2	2	2	1	1	1	2	1	1	1	2	1
brPb-671025	A03	43.1	0	2	2	2	1	2	2	2	1	2	2	2	1	1	1	0	1	1	1	2	1	2	2	2	1	1	1	2	1	2	2	1	2	1	2	2	2	2	1	1	1	2	1	1	1	2	1
sN11624a	A03	47.8	0	2	2	0	1	2	2	2	0	1	2	2	1	1	0	1	1	1	0	2	0	0	2	1	1	1	1	0	1	0	2	1	0	1	0	0	0	0	0	1	1	2	1	0	1	0	1
brPb-663121	A03	49	1	2	2	2	1	2	2	2	1	1	2	0	0	1	1	1	1	1	1	2	1	2	2	1	1	1	1	2	1	0	2	1	2	1	2	2	0	2	1	0	1	2	1	1	1	2	1
brPb-659102	A03	49.8	1	2	2	2	1	2	2	2	1	1	2	0	0	1	1	1	1	1	1	2	1	2	2	1	1	1	1	2	1	0	2	1	1	1	2	2	0	2	1	0	1	2	1	1	1	2	1
brPb-839525	A03	60.5	1	2	2	2	1	2	2	2	2	1	2	2	1	1	1	2	1	1	1	2	1	2	1	1	1	1	1	2	1	2	2	1	1	1	2	2	2	2	1	1	1	2	1	1	1	2	1
brPb-842096	A03	70	2	2	2	2	1	2	1	2	2	1	2	0	0	1	1	2	1	1	1	1	1	2	1	1	1	1	2	2	1	0	0	1	1	1	2	2	0	2	1	0	1	0	1	1	1	2	2
brPb-658844	A03	73.9	0	2	2	0	1	2	1	2	0	1	2	2	1	1	0	2	0	1	0	1	0	0	0	1	2	1	2	0	1	2	2	1	0	1	0	0	1	0	1	1	1	2	1	0	1	1	2
brPb-660346	A03	75.1	2	2	2	0	1	2	1	2	2	1	0	0	0	1	1	2	1	1	1	1	1	0	1	1	1	1	2	2	1	0	2	1	1	1	2	2	0	2	1	0	1	2	1	1	1	1	2
brPb-809205	A03	76	0	2	2	0	1	2	1	2	2	1	2	2	1	1	1	2	1	1	1	1	1	2	1	1	1	1	2	2	1	2	2	1	1	1	2	2	1	2	1	1	1	2	1	1	1	1	2
brPb-662347	A03	78.6	2	2	2	2	1	2	1	1	2	1	2	0	0	1	1	2	1	1	1	1	1	2	1	1	1	1	2	2	1	0	2	1	1	1	2	2	0	2	1	0	1	2	1	1	1	1	2
brPb-662488	A03	101.4	2	2	1	2	1	1	1	1	2	2	1	0	0	2	1	2	2	1	2	1	2	1	1	1	1	1	2	2	1	0	2	1	2	1	1	2	0	2	2	0	1	2	1	1	1	2	2
brPb-662033	A03	102.2	2	2	1	2	1	1	1	1	2	2	1	0	0	2	1	2	2	1	2	1	2	1	1	1	1	1	2	2	1	0	2	1	2	1	1	2	0	2	2	0	1	2	1	1	1	2	2
brPb-660269	A03	103	2	2	1	2	1	1	1	1	2	2	1	0	0	2	1	2	2	1	2	1	2	1	1	1	1	1	2	2	1	0	2	1	2	1	1	2	0	2	2	0	1	2	1	1	1	2	2
brPb-660462	A03	113.8	2	1	2	2	1	1	1	1	2	2	1	2	2	2	1	2	2	1	2	1	2	1	1	1	1	1	2	2	1	2	2	2	2	1	1	2	2	2	1	2	1	2	1	1	1	2	2
brPb-842085	A03	119.7	2	1	2	2	1	1	1	1	2	2	1	0	0	2	1	2	0	1	2	1	1	1	1	1	1	1	2	1	1	0	2	2	2	1	1	2	0	2	1	0	1	1	1	1	1	2	2
brPb-839692	A03	131.7	0	1	2	0	1	1	1	1	0	2	1	2	2	2	0	2	2	1	0	1	0	0	1	1	1	1	2	0	2	2	2	2	0	1	0	0	2	0	1	2	1	0	2	0	0	2	2
brPb-670822	A03	136.3	2	1	2	2	1	1	1	1	2	2	1	2	2	2	1	2	2	1	2	1	2	1	1	1	1	1	2	1	2	2	2	2	2	1	1	2	2	2	1	2	1	1	2	1	2	2	2
brPb-659469	A03	137.1	2	1	2	2	1	1	1	1	2	2	1	2	2	2	1	2	2	1	2	1	2	1	1	1	1	1	2	1	2	2	2	2	2	1	1	2	2	2	1	2	1	1	1	1	0	2	2
brPb-657878	A03	140.3	2	1	2	2	1	1	1	1	2	2	1	2	2	2	1	2	2	1	2	1	2	1	2	1	1	1	2	1	2	2	2	2	2	1	1	2	2	2	1	2	1	1	1	1	1	2	2
brPb-838788	A03	142.8	2	1	2	2	1	1	1	1	2	2	1	0	0	2	1	2	2	1	2	1	2	1	2	1	1	1	2	1	2	0	2	2	2	1	1	2	0	2	1	0	2	1	1	1	1	2	2
brPb-663150	A03	143.6	2	1	2	2	1	1	2	1	2	2	1	2	2	2	1	2	2	1	2	1	2	1	2	1	1	1	2	1	2	2	2	2	2	1	1	2	2	2	1	2	2	1	1	1	1	2	2
sORF37	A03	146.9	0	1	2	0	1	1	2	1	0	2	1	2	2	2	0	2	2	1	0	1	0	0	2	1	1	1	2	0	2	0	2	2	0	1	0	0	0	0	0	2	2	1	1	0	1	2	2
brPb-659680	A03	149.1	2	1	2	2	1	1	2	1	2	2	1	2	2	2	1	2	2	1	1	1	2	1	2	1	1	1	2	1	2	2	2	2	2	1	1	2	2	2	1	2	2	1	1	1	1	2	2
brPb-839588	A03	150.7	2	1	2	2	1	1	1	1	2	2	1	0	0	2	1	2	2	1	1	1	2	1	2	1	1	1	2	1	2	0	1	2	2	1	1	2	0	2	1	0	2	1	1	1	1	2	2
brPb-663259	A04	0	1	2	2	1	2	2	2	1	2	2	2	2	1	1	1	1	1	1	2	2	1	1	1	1	2	1	2	1	2	2	2	1	1	1	1	1	2	2	1	2	1	1	1	1	1	1	2
sR6364	A04	0.8	1	2	2	1	2	2	2	1	2	2	2	2	1	1	1	1	1	1	2	2	1	1	1	1	2	1	2	1	2	2	2	1	1	1	1	1	2	2	2	2	1	1	1	1	1	1	2
Na10-D09	A04	6.4	0	2	2	0	2	2	2	1	0	2	2	2	1	1	0	1	1	1	0	2	0	0	1	1	2	1	2	0	2	0	2	1	0	1	0	0	0	0	0	2	1	2	1	0	1	1	1
brPb-657736	A04	12.1	2	2	2	2	2	2	2	1	2	2	2	2	1	1	1	1	1	1	1	2	1	1	1	1	2	1	2	1	2	2	2	1	1	1	1	1	2	2	2	2	2	2	1	2	1	2	1
brPb-659017	A04	12.9	2	2	2	2	2	2	2	1	2	2	2	2	1	1	1	1	1	1	1	2	1	1	0	1	2	1	2	1	2	2	2	1	1	1	1	1	2	2	2	2	2	2	1	2	1	2	1
brPb-838770	A04	18.6	2	2	2	1	2	2	2	1	2	2	2	2	1	2	1	1	1	1	1	2	1	1	1	1	2	1	2	1	2	2	1	1	1	1	1	1	2	2	2	2	2	2	2	2	1	2	1
At3g55440	A04	21.8	2	2	2	1	2	0	2	2	2	2	2	0	0	2	1	1	1	1	1	2	1	1	2	1	2	1	2	1	2	2	1	1	1	1	1	1	2	2	2	2	2	2	2	2	1	2	1
sR9410a	A04	24.5	0	2	2	0	2	2	2	2	0	2	0	2	1	0	0	1	1	1	0	2	0	0	2	1	2	1	2	0	2	0	1	1	0	1	0	0	0	0	0	2	2	0	2	0	1	2	1
brPb-658932	A04	25.8	2	2	2	1	2	2	2	2	2	2	2	2	1	2	1	1	1	1	1	2	1	1	2	1	2	1	2	1	2	2	1	2	1	1	1	1	2	2	2	2	2	2	2	2	1	2	1
brPb-662842	A04	26.6	2	2	2	1	2	2	2	2	0	2	2	2	1	2	1	1	1	1	1	2	1	1	2	1	2	1	2	1	2	2	1	2	1	1	1	1	2	2	2	2	2	2	0	2	1	2	1
brPb-809825	A04	29.7	2	2	1	1	2	2	2	2	2	2	2	2	1	2	1	1	1	1	1	2	1	1	2	1	2	1	2	1	2	2	1	2	1	1	1	1	2	2	2	2	2	2	2	2	1	2	1
brPb-841303	A04	30.5	2	2	1	1	2	2	2	2	2	2	2	2	1	2	1	1	1	1	1	2	1	1	2	1	2	1	2	1	2	2	1	2	1	1	1	1	2	2	2	2	2	2	2	2	1	2	1
sN13034	A04	32.7	0	2	1	0	2	2	2	2	0	2	2	2	1	2	0	1	1	1	0	2	0	0	2	1	2	1	2	0	1	0	1	2	0	1	0	0	0	0	0	2	2	2	2	0	1	2	1
sR9546	A04	42.8	2	2	1	2	2	2	2	2	1	2	2	1	1	2	1	1	1	1	1	2	1	1	2	1	2	2	2	1	1	2	1	2	1	1	1	1	2	2	2	1	2	2	2	2	1	2	1
brPb-660157	A04	45.9	2	2	1	2	2	2	2	2	1	2	2	1	1	2	1	1	1	1	1	2	1	1	2	1	2	2	2	1	1	2	1	2	1	1	1	1	2	2	2	1	2	2	2	2	1	2	1
brPb-658036	A04	50.5	2	2	1	1	2	2	2	2	1	2	2	1	1	2	1	1	1	1	1	2	1	1	2	2	2	2	2	1	1	2	1	2	0	1	1	1	2	2	2	1	2	2	2	2	1	2	1
FAD3a	A04	56.4	0	2	1	0	2	2	2	2	0	2	2	1	1	2	0	1	0	1	0	2	0	0	2	2	2	2	2	0	1	0	1	2	0	2	0	0	0	0	0	1	0	2	1	0	1	2	1
brPb-658105	A04	61.1	2	1	2	1	2	2	2	2	1	2	2	1	1	2	1	1	1	1	1	2	1	1	2	2	2	2	2	1	1	2	1	2	1	2	1	1	1	2	2	1	2	2	1	2	1	2	1
brPb-658257	A04	76.1	2	1	2	1	2	2	2	1	1	2	2	1	2	2	1	1	2	1	1	2	1	1	2	2	2	2	2	1	1	2	1	2	1	2	1	1	1	1	2	1	2	2	1	2	1	2	1
brPb-660337	A04	77.6	2	1	2	1	2	2	2	1	1	2	2	1	2	2	1	1	2	1	2	2	1	1	1	2	2	2	2	1	1	2	1	2	1	2	1	1	1	1	2	1	2	2	1	2	1	2	1
sR6881	A04	83	2	1	2	2	1	2	2	1	1	1	2	1	2	1	1	1	2	1	2	2	1	1	1	2	2	2	2	1	1	2	1	2	1	2	1	1	1	1	2	1	2	2	1	1	1	2	1
sN2552	A04	87.6	0	1	2	0	1	2	2	1	0	1	2	1	2	1	0	1	2	1	0	2	0	0	1	2	2	2	2	0	1	0	1	2	0	2	0	0	0	0	0	1	2	2	2	0	2	2	1
sNRD03	A05	0	1	1	1	2	1	0	1	2	1	2	1	1	1	2	2	2	2	1	1	2	1	2	2	2	1	1	1	1	2	2	1	2	1	1	1	2	2	2	1	1	1	1	1	1	2	2	1
brPb-809414	A05	7.9	0	1	1	0	1	2	1	2	0	2	1	1	1	2	0	2	2	1	0	2	0	0	2	2	1	1	1	0	2	2	1	2	0	1	0	0	2	0	1	1	2	1	1	0	2	2	1
brPb-809627	A05	9	1	1	1	2	1	2	1	2	1	2	1	1	1	2	2	2	2	1	1	2	1	2	2	2	1	1	1	1	2	2	1	2	1	1	1	1	2	2	1	1	2	1	1	1	2	2	1
brPb-839094	A05	25.4	1	1	1	1	1	2	1	2	1	2	1	0	0	2	2	2	0	1	1	1	1	1	1	2	1	1	1	0	2	0	1	2	1	1	1	1	0	2	1	0	2	2	2	1	2	2	1
brPb-661063	A05	39	1	1	1	1	1	2	1	2	1	2	1	0	0	2	2	2	1	2	1	1	1	1	2	1	2	1	1	2	2	0	1	2	1	1	1	1	0	2	1	0	2	2	2	2	2	2	1
brPb-660062	A05	43.5	1	1	1	1	1	2	1	2	1	2	1	0	0	2	1	2	1	0	1	1	1	1	0	1	2	1	1	2	0	0	1	1	1	1	1	1	0	2	1	0	2	2	2	0	0	2	1
sN12353	A05	46.2	0	1	1	0	1	2	1	2	0	2	1	1	1	2	0	2	1	2	0	1	0	0	2	1	2	1	1	0	2	0	1	2	0	1	0	0	0	0	0	1	2	2	2	0	1	2	0
brPb-659526	A05	50.7	1	1	1	1	2	2	1	2	1	2	2	1	1	2	1	2	1	2	1	1	1	1	1	1	2	1	1	2	2	2	1	2	1	2	1	0	1	1	1	1	2	2	2	2	1	2	1
brPb-660486	A05	51.5	1	1	1	1	2	2	1	2	1	2	2	1	1	2	1	2	1	2	1	1	1	1	1	1	2	1	1	2	2	2	1	2	1	2	1	1	1	1	1	1	2	2	2	2	1	2	1
brPb-670546	A05	57	1	1	1	1	2	2	2	2	1	2	2	1	1	1	1	2	1	2	1	1	1	1	1	1	2	1	1	2	2	2	1	1	1	2	1	1	1	1	1	1	2	2	2	2	1	2	2
brPb-841838	A05	57.8	1	1	1	1	2	2	2	2	1	2	2	1	1	1	1	2	1	2	1	1	1	1	1	1	2	1	1	2	2	2	1	2	1	2	1	1	1	1	1	1	2	2	2	2	1	2	2
brPb-660475	A05	67.5	1	1	1	1	2	2	2	2	0	2	2	0	0	1	1	2	1	2	1	1	2	1	1	1	1	1	1	2	2	0	1	2	1	2	1	1	0	1	1	0	2	2	1	2	1	0	2
brPb-659095	A05	68.4	1	1	1	1	2	2	2	2	2	2	2	1	1	1	1	2	1	2	1	1	2	1	1	1	1	1	1	2	2	2	1	2	1	2	1	1	1	1	1	1	2	2	1	2	1	2	2
Na12-A08a	A05	70.7	1	1	1	1	2	2	2	2	2	2	2	1	1	1	1	2	1	2	1	1	2	1	1	1	1	1	1	2	2	2	1	2	1	2	1	1	1	1	1	1	2	2	1	2	1	2	2
brPb-657955	A05	78.1	2	1	1	1	2	2	2	2	2	2	2	1	1	1	0	2	1	2	1	1	2	1	1	1	1	1	1	2	2	2	0	2	1	2	0	1	1	1	1	1	2	2	1	2	1	2	2
dFAD2a	A05	95.2	0	1	1	0	2	2	2	2	0	2	2	1	1	1	0	2	1	2	0	2	0	0	1	1	1	1	1	0	2	0	2	2	0	2	0	0	0	0	0	1	1	2	1	0	1	1	1
brPb-671300	A05	124.6	2	1	2	2	2	2	2	1	1	2	1	2	1	1	2	2	2	2	2	2	2	1	2	1	2	2	2	2	2	2	2	2	2	2	1	1	1	1	2	2	1	1	2	2	1	1	1
sR13325a	A05	138.4	0	1	2	0	2	2	2	1	0	2	2	1	2	2	0	2	1	1	0	1	0	0	2	2	1	1	1	0	2	0	2	2	0	2	0	0	0	0	0	2	1	1	2	0	1	1	1
brPb-670445	A06	0	1	2	1	2	2	2	2	1	2	1	2	1	2	2	1	2	1	1	2	1	2	2	1	2	2	1	1	2	2	1	0	2	2	2	1	2	1	1	2	2	1	1	1	2	2	1	1
brPb-663029	A06	0.9	1	2	1	2	2	2	2	2	2	1	2	0	0	2	1	2	1	1	2	1	2	2	1	2	2	1	1	2	2	0	2	2	2	2	1	2	0	1	2	0	1	1	1	2	2	1	1
brPb-840757	A06	15.5	1	1	1	2	2	2	2	2	1	1	2	1	2	1	1	1	1	1	2	1	2	2	1	2	2	1	1	2	1	1	2	2	2	2	1	2	1	1	1	2	1	1	1	2	2	1	1
brPb-660405	A06	18.6	1	1	1	2	2	2	2	2	1	1	2	1	2	1	1	1	1	1	2	1	2	2	1	2	2	1	1	2	1	1	2	2	2	2	1	2	1	1	1	2	1	1	1	2	2	1	1
brPb-670303	A06	22.4	1	1	1	2	2	2	2	2	1	1	2	1	2	1	1	1	1	1	2	1	2	2	1	2	2	1	1	2	1	1	1	2	2	2	1	2	1	1	1	1	1	1	1	2	2	1	1
brPb-658137	A06	25.5	1	1	1	2	2	2	2	2	1	1	2	1	2	1	1	1	1	1	2	1	2	2	1	2	2	1	1	2	1	1	1	2	2	2	1	2	1	1	1	1	1	1	1	1	2	1	1
brPb-840102	A06	26.3	1	1	1	2	2	2	2	2	1	1	2	1	2	1	1	1	1	1	2	1	2	2	1	2	2	1	1	2	1	1	1	2	2	2	1	2	1	1	1	1	1	1	1	1	2	1	1
sN2837	A06	27.4	0	1	1	0	2	2	2	2	0	1	2	1	2	1	0	1	1	1	0	1	0	0	1	2	2	1	1	0	1	0	1	2	0	2	0	0	0	0	0	1	1	1	1	0	2	1	1
Na12-D08	A06	29.8	1	1	1	2	1	0	2	2	1	1	2	0	0	1	1	1	1	1	1	1	1	2	1	2	2	1	1	2	1	1	1	2	2	2	1	2	1	0	1	1	1	1	1	1	0	1	1
sR7492	A06	35.5	1	1	1	2	1	2	2	2	1	1	2	1	1	1	1	1	1	1	1	1	1	2	1	2	2	1	1	2	1	1	1	2	2	2	1	2	1	1	1	1	1	1	1	1	2	1	1
brPb-659920	A06	39.5	1	2	1	2	1	2	2	2	1	1	2	1	1	1	1	1	1	1	1	1	1	2	1	2	2	1	1	2	1	1	1	2	2	2	1	2	1	1	1	1	1	1	1	1	2	1	1
brPb-670975	A06	42.9	1	2	1	2	1	2	2	2	1	1	1	0	0	1	1	1	1	1	1	1	1	2	1	2	2	1	1	2	1	0	1	2	2	2	1	2	0	1	1	0	1	1	1	1	2	1	1
brPb-670835	A06	52.2	1	2	2	2	1	2	2	2	1	1	1	0	0	1	1	1	1	1	1	1	1	2	1	2	2	1	1	1	1	0	1	2	2	1	1	1	0	1	1	0	1	1	1	1	1	1	1
brPb-662129	A06	53.4	0	2	2	0	1	2	2	2	0	1	1	1	1	1	0	1	1	1	0	1	0	0	1	2	2	1	1	0	1	1	1	2	0	1	0	0	1	0	1	1	1	1	1	0	1	1	1
brPb-661542	A06	61.4	1	2	2	2	1	2	1	2	1	1	1	0	0	1	2	1	0	0	0	1	1	2	1	2	2	0	0	0	1	0	2	2	2	1	1	1	0	1	1	0	1	1	1	1	0	1	0
brPb-658625	A06	62.7	0	2	2	0	1	2	1	2	0	1	1	1	1	1	0	1	1	1	0	1	0	0	1	2	2	1	1	0	1	1	1	2	0	1	0	0	2	0	1	1	1	1	1	0	1	1	1
Na12-A07a	A06	63.9	0	2	2	0	1	2	1	2	0	0	1	1	1	1	0	1	1	1	0	0	0	0	1	2	2	1	1	0	1	0	1	2	0	1	0	0	0	0	0	1	1	1	1	0	1	1	1
brPb-840085	A06	66.2	1	2	2	2	1	2	1	2	1	1	1	1	1	1	2	1	1	1	1	1	1	1	1	2	2	1	1	1	1	1	1	2	2	1	1	2	2	1	1	1	1	1	1	1	1	1	1
brPb-839202	A06	67	1	2	2	2	1	2	1	2	1	1	1	1	1	1	2	1	1	1	1	1	1	1	1	2	2	1	1	1	1	1	1	2	2	1	1	2	2	1	1	1	1	1	1	1	1	1	1
brPb-658405	A06	67.8	1	2	0	2	1	2	1	2	1	1	1	0	0	1	2	1	1	1	1	1	1	1	1	2	2	1	1	1	1	0	1	2	0	1	1	2	0	1	1	0	1	1	1	1	1	1	1
brPb-660793	A06	69.5	1	2	2	2	1	2	1	2	1	1	1	1	1	1	2	1	1	1	1	1	1	1	1	2	2	1	1	1	1	1	1	2	2	1	1	2	2	1	1	2	1	1	1	1	1	1	2
brPb-659220	A06	70.3	1	2	2	2	1	2	1	2	1	1	1	1	1	1	2	1	1	1	1	1	1	1	1	2	2	1	1	1	1	1	1	2	2	1	1	2	2	1	1	2	1	1	1	1	1	1	2
sS1949	A06	78.3	0	2	2	0	1	2	1	2	0	1	2	1	1	2	0	1	1	1	0	1	0	0	1	2	2	1	1	0	1	0	1	2	0	1	0	0	0	0	0	2	1	1	1	0	1	1	2
sN12508IIa	A06	83.9	0	1	2	0	1	1	1	2	0	1	2	1	1	2	0	1	1	1	0	1	0	0	1	2	2	1	1	0	1	0	1	2	0	1	0	0	0	0	0	2	1	1	1	0	1	2	2
sORE87a	A06	90.8	0	1	2	0	1	1	1	2	0	1	2	1	1	2	0	1	1	1	0	1	0	0	1	0	2	1	1	0	2	0	1	2	0	1	0	0	0	0	0	2	1	1	1	0	1	2	2
Ol10-G05	A06	93.2	1	1	2	2	1	0	1	2	1	1	2	0	0	2	2	1	1	1	1	1	2	1	1	2	2	1	1	1	2	1	1	1	1	1	1	2	2	2	1	2	1	1	1	1	1	2	2
brPb-838969	A06	98.3	1	1	2	2	1	1	1	2	1	0	2	0	0	2	2	1	1	1	1	1	2	1	1	2	2	1	1	1	2	0	2	2	1	1	1	2	0	2	1	0	1	1	1	1	1	2	0
brPb-809649	A07	0	0	1	1	0	2	2	2	2	0	1	2	1	2	1	0	1	2	1	0	1	0	0	1	1	1	1	1	0	2	2	2	1	0	1	0	0	2	0	1	2	2	1	1	0	2	1	0
brPb-808887	A07	2.3	0	1	1	0	2	2	2	2	0	1	2	1	2	1	0	1	2	1	0	1	0	0	1	2	1	1	1	0	2	2	2	1	0	1	0	0	0	0	1	2	2	1	1	0	2	2	2
brPb-658692	A07	4.5	2	1	1	2	2	2	2	2	1	1	2	1	2	1	1	1	2	1	1	1	2	1	1	1	1	1	1	2	2	2	2	1	1	1	1	1	2	2	1	2	2	1	1	2	2	2	2
sR0282R	A07	17.2	0	2	2	0	2	2	1	2	0	1	2	1	2	1	0	1	2	1	0	1	0	0	1	1	1	1	2	0	2	0	2	1	0	1	0	0	0	0	0	2	2	1	1	0	2	2	2
brPb-840944	A07	23.9	2	2	2	2	2	2	1	2	1	1	2	1	2	1	1	2	2	1	1	1	1	1	1	1	1	1	2	2	2	2	2	1	2	1	1	1	2	2	1	2	2	2	1	2	2	2	2
brPb-661142	A07	25.4	2	2	2	2	2	2	1	2	1	1	2	1	2	1	1	2	1	1	1	1	1	1	1	1	1	1	2	2	2	2	2	1	2	1	1	1	2	2	1	2	2	2	1	2	2	2	2
brPb-809585	A07	37	0	2	2	0	2	2	1	0	0	1	2	1	2	1	0	2	1	1	0	1	0	0	1	0	1	1	2	0	2	2	2	1	0	1	0	0	2	0	1	2	2	2	2	0	2	2	2
brPb-841326	A07	38.1	2	2	2	2	2	2	1	1	1	1	2	1	2	1	1	2	1	1	1	1	1	1	1	1	1	1	2	2	2	2	2	1	2	1	1	1	2	2	1	2	2	2	2	2	2	2	2
brPb-662475	A07	39.6	2	2	2	2	2	2	1	1	1	1	2	1	1	1	1	2	1	1	1	1	1	1	1	1	1	1	2	2	2	2	2	1	2	1	1	1	2	2	1	2	2	2	2	2	2	2	2
brPb-839636	A07	42.7	2	2	2	2	2	2	1	1	1	1	2	1	1	1	1	2	1	1	1	1	1	1	1	1	1	2	2	1	2	2	0	1	2	1	1	1	2	2	1	2	2	2	2	2	2	2	2
brPb-839889	A07	44.9	0	2	2	0	2	2	1	1	0	1	2	1	1	1	0	2	1	1	0	1	0	0	1	2	1	2	2	0	2	2	2	1	0	1	0	0	2	0	1	2	2	2	2	0	2	2	2
brPb-661786	A07	55.9	1	2	2	2	1	2	1	1	1	1	2	1	2	2	1	2	1	1	1	1	1	1	1	2	1	2	2	1	2	2	2	1	2	2	1	1	1	2	1	2	2	2	2	1	2	2	2
brPb-662924	A07	57.4	1	2	2	2	1	2	1	1	1	1	2	1	2	2	1	2	1	2	1	1	1	1	1	2	1	2	2	1	2	2	2	1	2	2	1	1	1	2	1	2	2	2	2	1	2	2	2
brPb-671004	A07	58.9	1	2	2	2	1	2	1	1	1	1	2	1	1	2	1	2	1	2	1	1	1	1	1	2	1	2	2	1	2	2	2	1	2	2	1	1	1	2	1	2	2	2	2	1	2	2	2
brPb-670618	A07	70	1	2	1	2	1	2	1	1	1	1	2	1	1	2	1	2	1	2	2	1	1	1	1	2	1	2	2	1	2	1	1	1	2	2	1	2	1	2	1	2	2	2	2	1	2	1	2
brPb-663553	A07	70.8	1	2	1	2	1	2	1	1	1	1	2	1	1	2	1	2	1	2	2	1	1	1	1	2	1	2	2	1	2	1	1	1	2	2	1	2	1	2	1	2	2	2	2	1	2	1	2
sR7223	A07	77.2	1	2	1	2	1	2	1	1	1	1	2	1	0	2	1	2	1	2	2	1	1	1	1	2	1	2	2	1	2	1	1	1	2	2	1	2	1	2	1	2	2	2	2	1	2	1	2
brPb-658762	A07	78.8	1	2	1	2	1	2	1	1	1	1	2	1	2	2	1	2	1	2	2	1	1	1	1	2	2	2	2	1	2	1	1	1	2	2	1	2	1	2	1	2	2	2	2	1	2	1	2
sNRA59	A07	79.6	1	2	1	2	1	2	1	1	1	1	2	1	2	2	1	2	1	2	2	1	1	2	1	2	2	2	2	1	2	1	1	1	2	2	1	2	1	2	1	2	2	2	2	1	2	1	2
brPb-660589	A07	81.2	1	2	1	2	1	2	1	1	1	1	2	1	2	2	1	2	1	2	2	1	1	2	1	2	2	2	2	1	2	1	1	1	2	2	1	2	1	2	1	2	2	2	2	1	2	1	2
brPb-660356	A07	82	1	2	1	2	1	2	1	1	1	1	2	1	2	2	1	2	1	2	2	1	1	2	1	2	2	2	2	1	2	1	1	1	2	2	1	2	1	2	1	2	2	2	2	1	2	1	2
sN0818Fa	A07	83.2	0	2	1	0	1	1	1	1	0	0	2	1	2	0	0	2	1	2	0	1	0	0	0	2	2	2	2	0	2	0	1	1	0	2	0	0	0	0	0	2	2	2	2	0	2	1	2
Na12-A02b	A07	89.1	0	2	1	0	1	1	1	1	0	1	2	1	1	2	0	2	1	2	0	1	0	0	1	2	2	1	2	0	2	0	1	1	0	0	0	0	0	0	0	1	2	2	2	0	2	1	2
brPb-660868	A07	91.7	1	2	1	2	1	1	1	1	1	1	2	0	1	2	1	2	1	2	2	1	1	2	1	2	2	1	2	1	2	1	1	1	2	2	1	2	1	2	2	1	2	2	2	1	1	1	2
brPb-660426	A07	94	1	2	1	2	1	1	1	1	1	1	2	1	1	2	1	2	1	2	2	1	2	2	1	2	2	1	2	1	2	1	1	1	2	2	1	2	1	2	2	1	2	2	2	1	1	1	2
brPb-659921	A07	94.8	1	2	1	2	1	1	1	1	1	1	2	1	1	2	1	2	1	2	2	1	2	2	1	2	2	1	2	1	2	1	1	1	2	2	1	2	1	2	2	1	2	2	2	1	1	1	2
brPb-841298	A07	104.2	1	1	1	2	1	1	1	1	1	1	2	0	0	2	1	2	1	2	2	1	2	2	1	2	2	1	2	1	2	0	2	1	2	2	1	1	0	2	2	0	2	1	2	1	1	1	2
FAD6a	A08	0	0	2	2	0	2	1	2	1	0	2	1	1	2	1	0	1	1	1	0	2	0	0	1	1	2	2	2	0	2	0	1	2	0	2	0	0	0	0	0	2	1	1	1	0	1	2	1
brPb-670745	A08	13.8	1	2	2	1	2	1	2	1	1	2	1	1	2	1	1	1	1	1	2	2	1	2	1	1	2	2	2	1	2	2	1	2	1	2	1	2	1	1	2	2	1	1	1	1	1	2	1
sR3688	A08	16.9	1	2	2	1	2	2	2	1	1	2	1	1	2	1	1	1	1	1	2	2	1	2	1	1	2	2	2	0	2	2	1	2	1	2	1	2	1	1	2	2	1	1	1	1	1	2	1
brPb-661171	A08	19.2	1	2	2	1	2	2	2	1	1	2	1	1	2	1	1	1	1	1	2	2	1	2	1	1	2	2	2	1	2	2	1	2	1	2	1	2	1	1	2	2	1	1	1	1	1	2	1
sN12352	A08	32.9	0	1	2	0	2	2	2	1	0	2	1	1	2	1	0	2	1	2	0	2	0	0	2	1	2	2	2	0	2	0	1	2	0	2	0	0	0	0	0	2	2	1	1	0	1	1	1
brPb-658369	A08	36.2	1	1	2	1	2	2	2	1	2	2	1	1	2	1	1	2	1	2	2	2	1	2	2	1	2	2	2	2	2	2	1	2	1	2	1	2	1	1	2	2	2	1	1	1	1	1	1
brPb-658094	A08	41.6	1	1	2	1	2	2	1	1	2	2	1	1	2	1	1	2	1	2	2	2	1	2	2	1	2	2	2	2	2	2	1	2	1	2	1	2	2	1	2	2	2	1	1	1	1	1	1
brPb-808576	A08	46.6	1	1	2	1	2	2	1	1	2	2	1	0	0	1	1	2	1	2	2	2	1	2	2	1	2	2	2	2	2	0	1	2	1	2	1	2	0	1	2	0	2	1	1	1	1	1	1
sR9491	A08	61.3	0	1	2	0	2	2	1	2	0	1	2	2	2	1	0	2	1	2	0	2	0	0	2	1	2	1	2	0	2	0	1	1	0	2	0	0	0	0	0	2	2	2	1	0	1	1	1
brPb-839472	A09	0	2	1	1	2	1	2	2	1	1	2	2	1	2	2	1	1	1	2	1	1	1	2	2	2	2	1	1	1	2	1	1	1	1	2	2	1	2	2	1	2	1	2	1	1	1	1	2
sN1988	A09	12.7	0	1	1	0	2	2	2	1	0	2	2	1	1	2	0	2	1	2	0	1	0	0	2	2	2	1	1	0	2	0	1	1	0	2	0	0	0	0	0	2	1	2	1	0	1	1	2
brPb-840499	A09	49.7	2	1	1	2	2	2	2	1	1	2	2	2	1	2	1	2	1	2	1	2	2	1	2	2	2	2	2	1	2	1	1	1	2	2	2	1	2	2	2	1	2	2	1	1	1	2	1
brPb-661207	A09	50.5	2	1	1	2	2	2	2	1	1	2	2	2	2	2	1	2	1	2	1	2	2	1	2	2	0	2	2	1	2	0	0	1	2	2	2	1	0	2	2	1	2	2	1	1	1	2	1
brPb-659184	A09	52.9	2	1	1	2	2	2	2	1	1	2	2	2	1	2	1	2	2	2	1	2	2	1	2	2	2	2	2	1	2	1	1	1	2	2	2	1	2	2	2	1	2	2	1	1	1	2	1
brPb-808055	A09	54.4	2	1	1	2	2	2	2	1	1	2	2	2	1	2	1	2	2	2	1	2	2	1	2	2	2	2	2	1	2	1	1	1	2	2	2	1	2	2	2	1	2	2	1	1	1	2	1
brPb-840188	A09	56.1	2	1	1	2	2	2	2	1	1	2	2	0	0	2	1	2	2	2	1	2	2	1	2	2	2	2	2	1	2	0	2	1	2	2	2	1	0	2	2	0	2	2	1	1	1	2	1
brPb-658684	A09	62.2	1	1	1	2	2	2	2	1	1	2	2	2	1	2	1	2	2	2	1	2	2	2	2	2	2	2	2	1	2	1	2	1	2	2	2	1	2	2	2	1	2	2	1	2	1	2	1
brPb-670528	A09	65.5	2	1	1	2	2	2	2	1	1	2	2	2	1	2	1	2	2	2	0	2	2	1	2	2	2	2	2	0	2	1	2	1	2	2	2	1	2	2	2	1	2	2	1	2	1	2	1
brPb-659767	A09	67.9	2	1	1	2	2	2	2	1	1	2	2	2	1	2	1	2	2	2	1	2	2	1	2	2	2	2	2	1	2	1	2	1	2	2	2	1	2	2	2	1	1	2	1	2	1	2	1
brPb-658734	A09	69.4	2	1	1	2	2	2	2	2	1	2	2	2	1	2	1	2	2	2	1	2	2	1	2	2	2	2	2	1	2	1	2	1	2	2	2	1	2	2	2	1	1	2	1	2	1	2	1
brPb-808323	A09	88.7	2	1	1	1	2	2	2	2	1	1	1	2	0	2	1	1	2	2	1	2	2	2	2	2	2	2	2	1	2	0	2	1	2	2	2	2	2	2	2	1	1	2	1	2	1	1	1
brPb-671072	A09	89.6	2	1	1	1	2	2	2	2	1	1	1	0	0	2	1	1	2	2	1	2	2	2	2	2	2	2	2	1	2	0	2	1	2	2	2	2	0	2	2	0	1	2	1	2	1	1	1
brPb-839673	A09	90.5	2	1	1	1	2	2	2	2	1	1	1	2	1	2	1	1	2	2	1	2	2	2	2	2	2	2	2	1	2	1	2	1	2	2	2	2	2	2	2	1	1	2	1	2	1	1	1
sNRH22	A09	102	2	1	2	1	2	0	2	2	1	1	1	0	0	2	1	1	2	2	1	2	2	2	2	2	2	2	2	1	2	1	2	0	2	2	2	2	2	1	2	1	1	2	1	2	1	1	1
brPb-660373	A09	102.8	2	1	2	1	2	2	2	2	1	1	1	2	1	2	1	1	2	2	1	2	2	2	2	2	2	2	2	1	2	1	2	1	2	2	2	2	2	1	2	1	1	2	1	2	1	1	2
brPb-663342	A09	107.4	1	1	2	1	2	2	2	2	1	1	1	2	1	2	1	1	2	2	1	2	2	2	2	2	2	2	2	1	2	1	2	2	2	2	2	2	2	1	2	1	1	2	1	2	1	1	2
Na10-B07	A09	111.4	1	1	2	1	2	0	2	2	1	1	1	0	0	2	1	1	2	2	1	2	2	2	2	2	2	2	2	1	2	1	2	2	2	2	2	2	2	1	2	1	1	2	1	2	1	1	0
brPb-659823	A09	112.2	1	1	2	1	2	2	2	2	1	1	1	2	1	2	1	1	2	2	1	2	2	2	2	2	2	2	2	1	2	1	2	2	2	2	2	2	2	1	2	1	1	2	1	2	1	1	2
brPb-658752	A09	118.3	1	2	2	1	2	2	2	2	1	1	1	2	1	2	1	1	2	2	1	2	2	2	2	2	2	2	2	1	2	1	2	2	2	2	2	2	2	1	2	1	1	1	2	2	1	1	2
sN11670	A09	120.5	0	2	2	0	2	2	2	2	0	1	1	2	1	2	0	1	2	2	0	2	0	0	2	2	2	2	2	0	2	0	2	2	0	2	0	0	0	0	0	1	1	1	2	0	1	1	2
brPb-661001	A09	127.9	1	2	2	1	2	2	1	2	1	1	1	0	0	2	1	1	2	2	1	2	2	2	1	2	2	2	2	1	2	0	2	2	1	2	2	2	0	1	2	0	1	1	2	1	1	1	2
brPb-658174	A09	129.6	1	2	2	1	2	2	1	2	1	1	1	2	1	2	1	1	2	2	1	2	2	2	1	2	2	2	2	1	2	1	2	2	1	2	2	2	2	1	2	1	1	1	2	1	1	1	2
brPb-660306	A09	133.4	1	2	2	1	2	1	1	2	1	1	1	2	1	2	1	1	2	2	1	2	2	2	1	2	1	2	2	1	2	1	2	2	1	2	2	2	2	1	1	1	1	1	2	1	1	1	2
brPb-658525	A09	145.1	1	2	2	1	2	1	1	1	1	1	1	2	2	1	1	1	1	2	1	2	2	2	1	2	1	2	2	1	2	1	2	2	1	2	2	2	2	1	1	1	1	1	2	1	2	1	2
brPb-661799	A09	151.8	0	2	1	0	2	1	1	1	0	1	1	2	2	1	0	1	1	0	0	2	0	0	1	2	1	2	2	0	2	1	2	2	0	2	0	0	1	0	1	1	1	1	2	0	0	1	2
sORB29A	A09	164.8	0	2	2	0	2	2	1	1	0	2	1	2	2	2	0	2	1	2	0	2	0	0	2	2	1	2	2	0	2	0	2	2	0	2	0	0	0	0	0	1	1	1	2	0	2	1	2
Na10-E02b	A10	0	0	2	1	0	1	2	2	1	0	1	2	2	1	1	0	1	1	1	0	1	0	0	1	1	1	2	2	0	2	0	2	2	0	0	0	0	0	0	0	1	2	2	1	0	2	2	2
brPb-659204	A10	4.7	2	1	1	2	1	2	2	1	2	2	2	2	1	1	1	1	1	1	2	1	1	2	1	1	1	2	2	2	2	1	2	2	2	1	2	1	1	1	2	1	2	2	1	1	2	2	2
brPb-660433	A10	5.5	2	1	1	2	0	2	2	1	2	2	2	0	0	1	1	1	1	1	2	1	1	2	1	1	1	2	2	2	2	0	2	2	2	1	2	1	0	1	0	0	2	2	1	1	2	2	2
brPb-658597	A10	8.9	2	1	1	2	1	2	2	1	2	2	2	2	1	1	1	1	1	1	2	1	1	2	1	1	1	2	2	2	2	1	2	2	2	1	2	1	1	1	2	1	2	2	1	1	2	2	2
brPb-671233	A10	20.7	2	2	1	2	1	1	2	1	2	2	2	2	1	1	1	1	1	1	0	1	1	2	1	1	1	2	2	2	2	1	2	2	2	1	2	1	1	1	1	1	1	2	1	1	2	2	2
brPb-663458	A10	21.5	2	2	1	2	1	1	2	1	2	2	2	2	1	1	1	1	1	1	2	1	1	2	1	1	1	2	2	2	2	1	2	2	2	1	2	1	1	1	1	1	1	2	1	1	2	2	2
sR1166	A10	25.9	0	2	1	0	1	1	2	1	0	2	2	1	1	1	0	1	1	1	0	1	0	0	1	1	1	1	2	0	2	0	2	2	0	1	0	0	0	0	0	1	1	2	1	0	2	2	2
brPb-659113	A10	27	2	2	1	2	1	1	2	1	2	2	2	1	1	1	1	1	1	2	2	1	1	2	1	1	1	1	2	2	2	1	2	2	2	1	2	1	1	1	1	1	1	2	1	1	2	2	2
sN3560R	A10	36	0	2	1	0	1	1	2	2	0	2	2	1	1	1	0	1	1	2	0	1	0	0	1	1	2	1	2	0	2	0	2	2	0	1	0	0	0	0	0	1	1	2	1	0	2	2	2
brPb-660213	A10	49.7	2	2	2	2	1	1	2	2	0	2	2	1	1	1	2	1	1	2	2	2	1	1	2	1	2	1	2	2	2	2	2	2	2	1	1	1	1	1	1	1	1	2	1	1	2	2	2
brPb-658199	A10	50.5	2	2	2	2	1	1	2	2	2	1	2	1	1	1	2	1	1	2	2	2	1	1	2	1	2	1	2	2	2	2	2	2	2	1	1	1	1	1	1	1	1	2	1	1	2	2	2
brPb-660352	A10	52.1	2	2	2	2	1	1	2	2	2	1	2	0	0	1	2	1	1	2	2	2	1	1	2	1	2	1	2	2	2	0	2	2	2	1	1	1	0	1	1	0	1	2	1	1	2	2	2
brPb-663307	A10	58.7	2	2	2	2	1	1	2	2	2	1	2	1	1	2	2	1	2	2	2	2	1	1	2	2	2	1	2	2	2	2	2	2	2	1	1	1	1	1	1	2	1	2	1	1	2	1	2
sORH62	A10	71.2	0	2	2	0	1	1	2	2	0	1	1	1	2	2	0	1	2	2	0	2	0	0	2	2	1	1	2	0	2	0	2	2	0	1	0	0	0	0	0	2	1	2	1	0	2	1	2
sN2176F	C1	0	1	1	2	2	1	0	2	1	2	2	1	0	0	2	0	2	1	2	2	1	1	1	1	2	2	2	1	1	1	1	2	2	2	1	1	1	1	2	1	2	2	2	1	2	1	1	2
brPb-839885	C1	8.1	0	1	2	0	1	1	2	1	0	2	1	2	2	2	0	2	1	1	0	1	0	0	1	2	2	2	1	0	1	1	2	2	0	1	0	0	1	0	1	2	2	2	1	0	1	1	2
brPb-809947	C1	16.8	1	1	2	1	1	1	2	1	1	2	1	0	0	2	1	2	0	1	0	1	1	1	1	2	2	0	1	1	1	0	0	2	2	1	1	2	0	1	1	0	2	2	1	2	1	1	2
FAD6c	C1	32.9	0	1	2	0	2	1	2	2	0	2	1	2	2	0	0	2	2	2	0	1	0	0	2	2	2	1	1	0	1	0	2	2	0	1	0	0	0	0	0	1	2	2	1	0	1	1	2
sR9228a	C1	47.9	0	1	2	0	2	1	2	2	0	1	1	2	2	2	0	2	2	2	0	1	0	0	2	2	2	1	2	0	1	0	2	2	0	1	0	0	0	0	0	1	2	2	1	0	1	1	2
brPb-809513	C1	51.6	1	1	2	1	2	1	2	2	1	1	1	0	0	1	1	0	2	1	2	1	2	2	2	2	2	1	2	1	1	0	2	2	2	1	2	2	0	1	2	0	2	2	1	2	1	1	2
sN1989	C1	62.9	0	1	2	0	2	1	2	2	0	1	1	2	1	1	0	2	2	1	0	1	0	0	2	2	2	1	2	0	1	0	2	2	0	1	0	0	0	0	0	2	2	2	2	0	1	2	2
sN9425	C1	69.7	0	1	2	0	2	1	2	2	0	1	1	2	1	1	0	2	2	1	0	1	0	0	2	2	1	1	2	0	1	0	2	2	0	1	0	0	0	0	0	1	2	2	2	0	1	2	2
brPb-662042	C1	76.4	1	1	2	2	2	2	2	2	1	1	1	2	1	1	1	2	2	1	2	1	2	2	2	2	1	1	2	1	1	2	2	2	2	2	2	2	1	1	2	1	2	2	2	2	1	2	2
brPb-841482	C1	105.4	0	1	2	0	2	2	1	2	0	1	1	2	1	1	0	1	2	1	0	1	0	0	2	2	1	1	2	0	2	1	1	2	0	2	0	0	2	0	2	1	1	2	1	0	2	2	1
sN0983	C1	113.9	0	1	2	0	2	2	1	2	0	1	1	2	1	1	0	1	2	1	0	1	0	0	2	2	1	1	2	0	2	0	1	2	0	2	0	0	0	0	0	1	1	2	1	0	2	2	2
brPb-659217	C1	122.5	2	1	1	2	2	2	1	2	2	1	1	0	0	1	2	1	2	1	2	1	1	2	2	2	1	1	2	1	2	0	1	2	2	2	2	2	0	1	2	0	1	2	1	1	1	2	1
sN3734c	C1	137.6	0	2	1	0	2	2	1	2	0	2	1	2	1	1	0	2	1	1	0	1	0	0	2	2	2	1	2	0	2	0	1	2	0	2	0	0	0	0	0	1	2	1	1	0	1	2	1
brPb-659978	C1	145.4	1	2	1	1	2	2	2	2	2	2	1	2	1	1	2	1	1	1	1	1	1	2	2	2	1	1	2	1	2	1	1	2	2	2	1	2	1	2	1	1	2	1	1	1	1	2	1
brPb-660571	C1	146.9	1	2	1	1	2	2	2	2	2	2	1	2	1	1	2	1	1	1	1	1	1	2	2	2	1	1	2	1	2	1	1	2	2	2	1	2	1	2	1	1	2	1	1	1	1	2	1
brPb-660570	C1	147.7	1	2	1	1	2	2	2	2	2	2	1	2	1	1	2	1	1	1	1	1	1	2	2	2	1	1	2	1	2	1	1	2	2	2	1	2	1	2	1	1	2	1	1	1	1	2	1
brPb-659650	C2	0	1	2	1	2	1	2	1	1	2	2	2	1	2	1	0	1	2	2	2	2	1	1	1	1	1	2	2	2	2	2	2	1	2	2	1	2	2	2	1	1	2	2	1	2	1	2	2
brPb-659062	C2	2.3	1	1	1	2	1	2	1	1	2	2	1	1	2	1	1	1	2	2	2	2	1	1	1	1	1	2	2	2	2	2	2	1	2	2	1	0	2	2	1	1	2	2	1	2	1	2	2
brPb-660280	C2	10.9	1	1	1	2	1	2	1	1	2	1	1	1	2	1	1	1	1	2	2	2	1	1	1	1	0	2	2	2	2	2	2	1	2	2	1	2	2	2	1	1	2	2	1	2	1	2	2
brPb-662312	C2	23.4	1	1	2	2	1	2	1	1	2	1	1	1	1	1	1	1	1	2	1	2	1	1	1	1	1	2	2	2	2	2	1	1	2	2	1	2	2	2	1	1	2	2	1	2	1	2	2
brPb-661199	C2	29.5	0	1	2	0	2	2	1	1	0	1	1	1	1	1	0	1	1	2	0	2	0	0	1	1	1	2	2	0	2	2	1	1	0	0	0	0	2	0	1	1	1	2	1	0	1	1	2
brPb-670834	C2	30.7	0	1	2	0	2	2	1	1	0	1	1	1	1	1	0	1	1	2	0	2	0	0	1	1	1	2	2	0	2	1	1	1	0	0	0	0	2	0	1	1	1	2	1	0	1	1	2
Ni2-C12	C2	37.3	0	1	2	0	2	2	1	1	0	1	1	1	1	1	0	1	1	1	0	2	0	0	1	1	2	2	2	0	2	0	1	1	0	2	0	0	0	0	0	1	1	2	1	0	1	1	2
brPb-841848	C2	38.4	1	1	2	2	2	2	1	1	2	1	1	1	1	1	1	1	1	1	1	2	1	1	1	1	2	2	2	2	2	2	1	1	2	2	1	2	2	2	1	1	1	2	1	2	1	1	2
sR2028	C2	39.5	0	1	2	0	2	2	1	1	0	1	1	1	1	1	0	1	1	1	0	2	0	0	1	1	2	2	2	0	2	0	1	1	0	2	0	0	0	0	0	1	1	2	1	0	1	1	2
brPb-663474	C2	40.6	1	1	2	2	2	2	1	1	2	1	1	1	1	1	1	1	1	1	1	2	1	1	1	1	2	2	2	2	2	2	1	1	2	2	1	2	2	2	1	1	1	2	1	2	1	1	2
brPb-840563	C2	44.4	1	1	2	2	2	2	1	1	1	1	1	1	1	1	2	1	1	1	1	2	1	1	1	1	2	2	2	2	2	2	1	1	2	2	1	2	2	2	1	1	1	2	1	2	1	1	2
brPb-657915	C2	50.5	1	1	2	2	2	2	1	1	1	1	1	1	1	1	1	1	1	1	1	2	1	1	1	1	2	2	2	2	2	2	1	1	2	2	1	1	2	2	1	1	1	2	2	2	1	1	2
Na12-A07b	C2	81.6	0	2	2	0	2	2	1	1	0	0	2	1	2	2	0	2	2	1	0	0	0	0	1	1	2	2	2	0	1	0	1	1	0	2	0	0	0	0	0	2	1	1	2	0	1	1	1
brPb-658860	C2	82.8	2	2	2	1	2	2	1	1	1	1	2	1	2	2	1	2	2	1	1	2	1	1	1	1	2	2	2	1	1	2	1	1	2	2	1	1	2	2	2	2	1	1	2	2	1	1	1
brPb-659476	C2	85.1	2	2	2	1	2	2	1	1	1	1	2	1	2	2	1	2	2	1	1	2	1	1	1	1	2	2	2	1	1	2	1	1	2	2	1	1	2	2	2	2	1	1	2	2	1	1	1
brPb-809267	C2	85.9	2	2	2	1	2	2	1	1	1	1	2	1	2	2	1	2	2	1	1	2	1	1	1	1	2	2	2	1	1	2	1	1	2	2	1	1	2	2	2	2	1	1	2	2	1	1	1
FLC3	C3	0	1	2	2	2	1	0	1	2	2	1	2	0	0	2	0	1	2	2	2	2	1	2	1	2	1	1	1	1	2	1	1	2	1	1	2	2	1	1	2	2	2	2	1	1	2	1	2
brPb-659400	C3	0.8	1	2	2	2	1	1	1	2	2	1	2	1	1	2	2	1	2	2	2	2	1	2	1	2	1	1	1	1	2	1	1	2	1	1	2	2	1	1	2	2	2	2	2	1	2	1	2
sR12016	C3	1.6	1	2	2	2	1	0	1	2	2	1	2	0	0	2	2	1	2	2	2	2	1	2	1	2	1	1	1	1	2	1	1	2	1	1	2	2	1	1	2	1	2	2	2	1	2	1	2
sN10704	C3	9.8	1	2	2	2	1	0	1	2	2	1	2	0	0	2	2	1	2	1	2	2	1	2	1	2	1	1	1	1	2	1	1	2	1	1	2	2	1	2	2	1	1	2	2	1	2	1	2
brPb-659783	C3	10.6	1	2	2	2	1	2	1	2	2	1	2	1	2	2	2	1	2	1	2	2	1	2	1	2	1	1	1	1	2	1	1	2	1	1	2	2	1	2	2	1	1	2	2	1	2	1	2
brPb-809530	C3	12.1	1	2	2	2	1	2	1	2	2	1	2	1	2	2	2	1	2	1	2	2	1	2	1	2	1	1	1	1	2	1	1	2	1	1	2	2	1	2	2	1	1	2	2	1	2	1	2
sN0904F	C3	14.4	0	2	2	0	1	2	1	2	0	1	2	1	0	2	0	1	2	1	0	2	0	0	1	2	1	1	1	0	2	0	1	2	0	1	0	0	0	0	0	1	1	2	2	0	2	1	2
At5g58730	C3	26.4	1	2	2	2	1	0	1	2	2	1	2	0	0	2	1	1	2	1	2	2	1	2	1	2	2	1	1	1	2	1	1	2	1	1	2	2	1	2	2	1	1	2	2	2	2	1	2
brPb-671020	C3	56.6	1	1	2	2	2	2	2	2	1	2	2	0	0	1	1	1	2	2	1	1	2	2	1	1	2	1	1	1	2	0	1	2	1	1	2	2	0	1	2	0	1	2	2	2	2	1	2
brPb-663720	C3	57.4	1	1	2	2	2	2	1	2	1	2	2	2	2	1	1	1	2	2	1	1	2	2	1	1	2	1	1	1	2	1	1	2	1	1	2	2	2	1	2	1	1	2	2	2	2	1	2
sR12015	C3	60.8	0	1	1	0	2	2	1	2	0	2	2	2	2	1	0	0	2	2	0	1	0	0	1	1	2	1	1	0	2	0	1	2	0	1	0	0	0	0	0	1	1	2	2	0	2	1	2
sNRA56	C3	65.3	0	1	1	0	2	2	1	2	0	2	2	2	2	1	0	1	2	2	0	1	0	0	1	1	2	1	1	0	2	0	1	2	0	1	0	0	0	0	0	1	1	1	2	0	2	1	2
Na10-D03	C3	80.4	0	1	1	0	1	2	1	2	0	2	2	1	2	1	0	1	2	2	0	1	0	0	1	1	2	1	1	0	2	0	1	2	0	1	0	0	0	0	0	1	1	1	2	0	1	2	2
brPb-663353	C3	86	1	1	1	2	1	2	2	2	1	2	2	1	2	1	1	1	2	1	1	1	2	2	1	1	1	1	1	1	2	1	1	2	1	1	2	1	2	1	1	1	1	1	2	1	1	2	2
brPb-807875	C3	96.9	1	2	1	2	1	2	2	2	1	1	2	1	2	1	1	1	2	1	1	1	1	2	1	2	1	1	1	1	2	1	1	2	1	1	2	2	2	1	1	1	1	2	2	1	1	2	1
brPb-839025	C3	104.9	0	2	1	2	0	2	2	2	0	1	2	0	0	0	1	1	2	1	0	1	1	2	1	2	1	2	1	1	0	0	0	2	1	1	2	2	0	0	1	0	0	2	2	1	1	2	1
Na10-E02a	C3	117	0	2	1	0	1	2	2	2	0	1	2	1	2	1	0	1	1	1	0	1	0	0	1	2	1	2	1	0	2	0	2	2	0	1	0	0	0	0	0	1	1	2	2	0	1	2	1
sNRB47	C3	118.1	0	2	1	0	1	2	2	2	0	1	2	1	2	1	0	1	1	1	0	1	0	0	1	2	1	2	1	0	2	0	2	2	0	1	0	0	0	0	0	1	1	2	2	0	1	2	1
Na10-G06	C3	134.3	2	2	1	0	1	0	2	2	2	1	2	0	0	1	1	1	1	1	2	1	1	1	2	2	1	1	2	1	2	1	2	2	1	1	2	2	2	1	1	1	1	2	2	1	1	2	2
brPb-659578	C3	136.8	2	2	1	2	1	1	2	2	2	1	2	1	2	1	1	1	1	1	2	1	1	1	2	2	1	1	2	1	2	1	2	2	1	1	2	2	2	1	1	1	1	1	2	2	1	2	2
brPb-839314	C4	0	1	1	2	2	1	2	1	1	1	1	2	0	0	1	1	1	2	2	1	1	2	2	1	1	2	2	2	2	2	0	1	1	1	1	0	0	0	1	2	0	2	1	1	1	1	1	2
brPb-660881	C4	24.7	1	1	2	2	1	2	1	2	1	2	1	2	1	1	1	1	2	2	1	1	2	1	2	1	1	2	1	1	2	1	1	1	2	1	1	1	2	1	2	1	2	1	1	1	1	1	2
Na10-F06	C4	34.9	0	1	2	0	1	2	1	2	0	2	1	2	1	1	0	1	2	1	0	1	0	0	2	1	1	2	1	0	2	0	1	1	0	1	0	0	0	0	0	1	2	2	1	0	1	1	2
brPb-659347	C4	71.6	0	1	1	0	1	2	1	2	0	1	1	1	2	1	0	1	2	1	0	1	0	0	2	1	2	2	1	0	1	1	1	1	0	2	0	0	2	0	2	2	2	2	1	0	2	1	2
sN0464	C4	90.6	0	1	2	0	1	2	2	2	0	2	2	1	2	2	0	1	2	1	0	1	0	0	2	1	2	2	1	0	1	0	2	1	0	2	0	0	0	0	0	1	1	2	1	0	2	1	1
sN11525a	C4	105.6	0	1	1	0	1	2	2	2	0	2	1	1	2	2	0	1	2	1	0	1	0	0	1	1	2	2	1	0	1	0	2	1	0	2	0	0	0	0	0	2	1	2	2	0	0	1	1
brPb-808021	C4	109	2	1	2	2	1	2	2	2	2	2	2	1	2	2	1	1	2	1	2	1	2	1	1	1	2	2	1	2	1	1	2	1	1	2	1	1	2	2	2	2	1	2	2	2	2	1	1
Ol10-D03e	C4	115.9	0	1	2	0	2	2	2	2	0	2	2	1	2	2	0	1	2	1	0	1	0	0	1	1	2	2	1	0	1	0	2	1	0	2	0	0	0	0	0	2	1	2	2	0	2	1	1
brPb-670133	C4	135.7	2	1	2	1	2	2	1	1	2	2	2	1	2	2	2	2	2	1	2	1	2	2	1	1	2	2	1	1	1	1	2	2	1	2	1	1	2	2	2	2	1	2	2	2	2	2	1
sN11516	C4	141.4	0	1	2	0	2	2	1	1	0	2	2	1	2	2	0	2	2	1	0	1	0	0	1	1	2	2	1	0	1	0	2	2	0	2	0	0	0	0	0	2	1	2	2	0	2	2	1
sN0704	C4	143.7	2	1	2	1	2	0	1	1	2	2	2	0	0	2	2	2	2	1	2	1	2	2	1	1	2	2	1	1	1	1	2	2	2	2	1	1	1	2	2	2	1	2	2	2	2	2	1
brPb-661999	C4	149.3	2	1	2	1	2	2	1	1	2	2	2	1	1	2	2	2	2	1	2	1	2	2	1	1	2	1	1	1	1	1	2	2	2	2	1	1	1	2	2	2	1	2	2	2	2	2	1
Na12-A08b	C4	151.6	2	1	2	1	2	2	1	1	2	2	2	1	1	2	2	2	2	1	2	1	2	2	1	1	2	1	1	1	1	1	2	2	2	2	1	1	1	2	2	2	1	2	2	2	2	2	1
brPb-669892	C4	155	0	1	2	0	2	2	1	1	0	2	2	2	1	2	0	2	2	1	0	1	0	0	1	1	2	1	1	0	0	1	2	2	0	2	0	0	1	0	2	2	1	2	2	0	2	2	1
At2g44050	C4	179.1	1	1	2	1	2	0	1	1	2	1	2	0	0	2	2	2	2	2	2	2	2	2	2	1	1	1	2	1	2	2	2	2	2	2	1	2	1	2	2	2	1	2	2	2	2	2	1
sNRG62	C4	186.2	0	1	2	0	1	2	1	1	0	1	2	2	1	2	0	2	2	2	0	2	0	0	2	1	1	1	2	0	2	0	2	1	0	2	0	0	0	0	0	2	1	1	1	0	2	2	1
sN11661	C5	0	0	2	1	0	1	2	2	1	0	2	2	2	2	2	0	2	2	1	0	1	0	0	1	2	1	1	2	0	2	0	2	1	0	2	0	0	0	0	0	2	0	2	2	0	2	1	2
sORH13	C5	3.4	0	2	1	0	1	2	2	1	0	2	2	2	2	2	0	2	2	1	0	1	0	0	1	2	1	1	2	0	2	0	2	1	0	2	0	0	0	0	0	2	1	2	2	0	2	1	2
sS2129	C5	48.8	0	2	1	0	2	2	1	1	0	2	2	2	2	1	0	2	1	2	0	2	0	0	1	2	1	2	2	0	2	0	2	1	0	2	0	0	0	0	0	1	2	2	2	0	2	2	2
sN9756	C5	70.6	0	2	1	0	2	2	1	1	0	2	2	2	2	2	0	1	1	2	0	2	0	0	2	2	1	2	2	0	2	0	2	1	0	2	0	0	0	0	0	1	2	2	1	0	2	0	2
sN7530F	C5	82.2	0	2	1	0	2	2	1	2	0	2	2	2	2	2	0	1	1	2	0	2	0	0	2	2	1	2	2	0	2	0	1	1	0	2	0	0	0	0	0	1	2	2	1	0	2	2	2
brPb-840901	C5	87.8	2	2	1	1	2	2	1	2	2	2	2	2	2	2	2	1	1	2	2	2	2	1	1	2	2	2	2	2	2	1	1	1	2	2	1	1	2	2	1	2	2	2	1	1	2	2	2
sR9477	C5	93.4	0	2	1	0	2	2	1	2	0	2	2	2	2	2	0	1	2	2	0	2	0	0	1	1	2	2	2	0	2	0	2	1	0	2	0	0	0	0	0	2	2	2	1	0	2	2	2
brPb-663078	C5	107.2	2	2	1	1	1	2	2	2	2	1	2	0	0	2	2	1	2	2	2	2	2	1	1	1	2	2	2	1	1	0	2	1	2	2	1	1	0	2	1	0	2	2	1	1	0	1	2
brPb-661410	C5	108	2	2	1	1	1	2	2	2	2	1	2	2	2	2	2	1	2	2	2	2	2	1	1	1	2	2	2	1	1	1	2	1	2	2	1	1	2	2	1	0	2	2	1	1	2	1	2
Ra2-A04	C5	108.8	2	2	1	1	1	0	2	2	2	1	2	0	0	2	2	1	2	2	2	2	2	1	1	1	2	2	2	1	1	1	2	1	2	2	1	1	2	2	1	2	2	2	1	1	2	1	2
sORH06	C6	0	0	2	1	0	2	2	1	1	0	1	2	1	0	2	0	2	1	1	0	2	0	0	1	2	2	1	1	0	2	0	2	2	0	2	0	0	0	0	0	2	2	1	1	0	1	1	1
brPb-840224	C6	32.5	1	2	1	2	1	2	1	1	2	1	2	2	1	2	1	2	1	1	2	2	1	2	2	2	2	1	1	2	2	1	2	1	1	2	1	2	1	1	1	2	2	2	1	2	1	2	2
Ol10-D03c	C6	51.1	0	2	1	0	1	2	1	1	0	1	2	2	2	2	0	2	1	1	0	2	0	0	2	2	2	2	2	0	2	0	1	1	0	1	0	0	0	0	0	2	1	2	1	0	1	2	2
brPb-838581	C6	54.9	0	2	1	0	1	2	1	1	0	1	2	2	2	2	0	2	1	1	0	1	0	0	2	2	2	2	2	0	2	1	1	1	0	1	0	0	1	0	1	2	1	2	1	0	1	2	2
brPb-840227	C6	68.8	1	2	1	2	1	2	1	1	2	1	1	2	1	2	2	2	1	1	2	1	1	2	2	1	2	2	2	1	2	1	1	1	1	1	2	2	1	1	1	2	1	2	1	2	2	2	2
brPb-660965	C6	70.3	1	2	1	2	1	2	1	1	2	1	1	2	1	2	2	2	1	1	2	1	1	2	2	1	2	2	2	1	2	1	1	1	1	1	2	2	1	1	1	2	1	2	1	2	2	2	2
brPb-841625	C6	78.2	1	2	2	2	1	2	1	1	2	1	1	2	1	2	2	2	1	1	1	1	1	2	2	1	2	2	2	1	2	1	1	1	1	1	2	2	1	1	1	2	1	2	2	2	2	2	2
brPb-659628	C6	79	1	2	2	2	1	2	1	1	2	1	1	2	1	2	2	2	1	1	1	1	1	2	2	1	2	2	2	1	2	1	1	1	1	1	2	2	1	1	1	2	1	2	2	2	2	2	2
Na12-A02c	C6	87.2	0	2	1	0	1	1	1	1	0	1	1	2	1	2	0	2	1	1	0	1	0	0	1	1	2	1	2	0	2	0	1	1	0	0	0	0	0	0	0	1	1	2	2	0	2	2	2
brPb-841740	C6	93.8	1	1	2	2	1	1	1	1	2	1	1	2	1	2	2	2	1	1	1	1	2	2	1	1	2	1	2	1	2	1	2	1	1	1	2	2	1	1	2	1	1	2	2	2	1	2	2
brPb-662594	C6	101.5	1	1	2	2	1	1	2	1	2	0	1	0	0	2	2	2	0	1	1	1	2	2	2	1	2	1	2	1	2	0	2	1	1	1	2	2	0	1	2	0	1	1	2	2	1	2	2
brPb-659804	C6	127.5	1	1	2	2	1	2	1	1	2	1	1	2	1	2	2	2	2	1	1	1	2	2	2	1	2	1	2	1	2	1	1	2	1	1	2	1	1	1	2	1	1	1	2	2	1	2	2
Na12-F03a	C7	0	0	2	2	0	0	0	0	2	0	1	2	1	2	1	0	2	1	1	0	1	0	0	2	1	1	1	2	0	2	0	2	1	0	2	0	0	0	0	0	2	2	2	2	0	2	1	1
sN0706	C7	14.5	2	2	2	2	2	1	2	2	1	1	1	1	2	1	2	1	1	1	1	1	2	2	2	1	1	1	2	2	2	2	2	1	1	2	2	2	2	2	1	1	2	2	2	2	2	1	1
brPb-660298	C7	16	2	2	2	2	2	1	2	2	1	1	1	1	2	1	2	1	1	1	1	1	2	2	2	1	1	1	2	2	2	2	2	1	1	2	2	2	1	2	1	1	2	2	2	2	2	1	1
brPb-659308	C7	16.8	2	2	1	2	2	1	2	2	1	1	1	1	2	1	2	1	1	1	1	1	2	2	2	1	1	1	2	2	2	2	2	1	1	2	2	2	1	2	1	1	2	2	2	2	2	1	1
brPb-659837	C7	31.1	0	2	0	0	2	1	2	2	0	1	1	1	1	1	0	0	1	1	0	0	0	0	2	1	1	1	1	0	0	2	2	1	0	2	0	0	1	0	1	1	0	2	1	0	0	0	1
Ol10-D03d	C7	60.6	0	2	1	0	2	2	2	2	0	1	1	2	2	1	0	1	1	1	0	2	0	0	2	1	1	1	1	0	1	0	2	1	0	1	0	0	0	0	0	2	1	2	2	0	2	1	2
sR12156	C7	64	0	2	1	0	2	2	2	2	0	1	1	2	2	1	0	1	1	1	0	2	0	0	2	1	1	1	1	0	1	0	2	1	0	1	0	0	0	0	0	2	1	2	2	0	2	1	2
brPb-670555	C7	74.1	2	2	1	2	2	2	2	2	1	1	1	2	2	2	2	2	1	1	1	2	1	1	2	1	1	1	1	2	1	2	2	1	2	1	2	2	2	1	1	2	1	2	1	1	2	1	2
sN12508IIbnL	C7	78.5	0	2	1	0	2	2	2	2	0	1	2	2	2	2	0	2	1	1	0	2	0	0	2	1	1	1	1	0	1	0	2	1	0	1	0	0	0	0	0	2	1	2	1	0	2	2	2
brPb-660430	C7	95.9	1	1	1	2	2	2	2	2	1	1	2	2	2	2	2	2	1	1	1	2	1	2	2	1	2	1	1	1	1	2	2	1	2	1	2	2	2	1	1	2	1	1	2	1	2	2	2
brPb-840109	C7	126.8	1	1	1	2	2	2	2	2	2	2	2	2	2	2	2	2	1	1	1	2	1	1	1	1	2	2	1	1	1	2	1	1	1	1	2	1	2	1	2	1	2	1	2	2	1	1	2
brPb-659140	C8	0	0	1	1	0	2	2	1	1	1	2	0	0	0	2	1	2	1	1	2	1	2	0	1	2	2	2	1	2	0	0	2	2	2	2	2	1	0	2	2	0	2	2	1	1	2	0	2
brPb-841569	C8	31.4	1	2	2	0	2	2	2	2	0	1	0	0	0	1	0	2	1	2	2	2	2	1	0	2	1	1	0	2	0	0	2	2	2	1	2	2	0	2	1	0	0	0	0	0	1	0	2
sN2191	C8	65.9	1	1	1	1	2	0	2	2	1	1	1	0	0	2	2	2	1	1	2	2	2	1	1	2	1	1	1	2	2	1	2	1	2	1	1	1	2	2	1	2	2	2	1	1	1	1	1
brPb-839099	C8	77.4	1	1	1	1	2	2	1	2	1	1	1	2	2	2	2	2	1	1	2	2	2	1	1	2	1	1	1	2	2	1	1	1	2	1	1	2	2	2	1	2	2	2	1	1	2	1	1
sN2189a	C8	78.2	1	1	1	1	2	2	1	2	1	1	1	2	2	2	2	2	1	1	2	2	2	1	1	2	1	1	1	2	2	1	1	1	2	1	1	2	2	2	1	2	2	2	1	1	2	1	1
brPb-662989	C8	125.7	0	1	1	0	2	2	2	2	0	2	1	1	1	2	0	1	1	1	0	1	0	0	1	2	1	2	2	0	2	1	1	2	0	2	0	0	1	0	1	2	2	2	1	0	2	1	2
brPb-659904	C8	128.9	2	1	1	2	2	2	2	2	2	2	1	1	1	2	2	1	1	1	1	1	1	1	1	2	1	2	2	2	2	1	1	2	1	2	1	1	1	2	1	2	2	2	1	2	2	1	2
brPb-670302	C8	129.7	2	1	1	2	2	2	2	2	2	2	1	1	1	2	2	1	1	1	1	1	1	1	1	2	1	2	2	2	2	1	1	2	1	2	1	1	1	2	1	2	2	2	1	2	2	1	2
brPb-661577	C8	130.5	2	1	2	2	2	2	2	2	2	2	1	1	1	2	2	1	1	1	1	1	1	1	1	2	1	2	2	2	2	1	1	2	1	2	1	1	1	2	1	2	2	2	1	2	2	1	2
brPb-660022	C8	131.3	2	1	2	2	2	2	2	2	2	2	1	1	1	2	2	1	1	1	1	1	1	1	1	2	1	2	2	2	2	1	1	2	1	2	1	1	1	2	1	2	2	2	1	2	2	1	2
brPb-671282	C9	0	0	2	1	0	1	2	2	2	0	1	1	1	1	2	0	1	1	1	0	2	0	0	2	2	1	2	1	0	1	1	1	2	0	1	0	0	1	0	1	2	1	2	1	0	2	1	2
brPb-670043	C9	3.3	2	2	1	1	1	2	2	2	2	1	1	1	1	2	1	1	1	1	2	2	1	2	2	2	1	2	1	2	1	1	1	2	1	1	1	1	1	1	1	2	1	1	1	2	2	1	2
sR9411	C9	55.3	0	2	2	0	1	2	2	2	0	1	2	1	1	1	0	1	2	2	0	2	0	0	2	1	1	2	2	0	1	0	2	1	0	2	0	0	0	0	0	2	1	2	2	0	2	2	2
brPb-840166	C9	56.4	2	2	2	2	1	2	2	2	2	1	2	1	1	1	2	1	2	2	2	2	2	2	2	1	1	2	2	2	1	2	2	1	2	2	1	2	1	2	1	2	1	2	2	2	2	2	2
sORB37	C9	78	2	2	2	2	1	0	2	2	2	1	2	0	0	1	2	1	2	2	1	2	1	2	2	1	1	2	2	2	1	2	2	1	2	2	1	1	1	2	1	2	1	1	2	2	2	1	2
sS2066	C9	100.7	0	2	2	0	1	2	1	2	0	0	1	1	2	1	0	1	2	0	0	2	0	0	1	1	1	2	2	0	1	0	1	1	0	2	0	0	0	0	0	2	1	1	1	0	2	1	2
sN2428R	C9	124.6	0	2	2	0	1	2	1	2	0	2	1	1	2	1	0	2	1	1	0	1	0	0	1	2	1	2	2	0	1	0	1	2	0	2	0	0	0	0	0	2	1	1	1	0	1	2	2
brPb-839503	C9	139.4	1	2	2	1	2	2	1	2	2	2	1	2	2	1	1	2	1	1	2	1	2	2	1	2	1	2	2	2	1	2	2	2	2	2	1	1	1	2	1	1	1	1	1	2	1	1	1
[truncated: 81 more columns]
