# Supplementary material for: Quantitative Trait Loci for Thermal Time to Flowering and Photoperiod Responsiveness Discovered in Summer Annual-Type Brassica napus L
Source: PLoS One. 2014 Jul 25;9(7):e102611. doi: 10.1371/journal.pone.0102611 (PMC4111298; doi:10.1371/journal.pone.0102611)
Supplement: Table S2 — Arabidopsis thaliana flowering time gene homologues and BLASTn matches in the Brassica rapa genome. (XLSX) [file pone.0102611.s007.xlsx]

## Sheet: Table S2
Table S2: Arabidopsis thaliana flowering time gene homologues and matches in the Brassica rapa genome identified by BLASTn
			First match			Second match			Third match			Fourth match
Flowering time gene	Arabidopsis gene	mRNA / cds	Chr	Start	E-value	Chr	Start	E-value	Chr	Start	E-value	Chr	Start	E-value
AGAMOUS	AT4G18960	NM_118013	A01	5211601	4.35e-92	A03	23526947	5.3e-91	A05	1499088	3.82e-42	A09	29101434	1.62e-40
COL1	AT5G15850	NM_121589	A10	13308920	0	A02	3858669	0	A01	25122945	2.34e-102	A03	14510017	7.66e-58
COL2	AT3G02380	NM_111105	A01	25122940	0	A03	14510050	3.26e-137	A10	13309197	8.75e-113	A02	3858417	1.81e-64
CONSTANS	AT5G15840	NM_121590	A10	13313325	0	A02	3858466	2.93e-87	A01	25122945	5.29e-84	A03	14510017	2.11e-57
CRY1	AT4G08920	NM_116961	A09	10782359	0	A10	2526616	7.81e-60	A08	21283453	2.09e-54
CRY2	AT1G04400	NM_100320	A10	2526558	0	A08	21283386	0	A09	10782404	2.97e-90
ELF5	AT5G62640	NM_125659	A06	19458473	7.03e-173	A09	3621160	4.17e-68
FLC	AT5G10140	NM_121052	A02	1242803	8.49e-105	A03	1767969	3.61e-103	A10	15051772	4.4e-102	A02	27263980	2.97e-66
FLM	AT1G77080	NM_148660	A02	27264018	2.12e-59	A06	15118017	5.69e-54	A10	15051883	3.37e-44	A03	6962146	1.63e-35
FRIGIDA	AT4G00650	AF228500	A04	12529802	4.86e-162	A03	6780632	1.7e-123
FT	AT1G65480	NM_105222	A07	16936701	2.09e-99	A02	9571441	3.11e-97	A07	21232068	6.86e-55
FUL	AT5G60910	NM_125484	A03	21141709	5.66e-127	A02	25738720	2.93e-124	A09	2778571	1.85e-120	A07	16266633	6.92e-50
GIGANTEA	AT1G22770	AF076686	A09	24535084	0	A08	18086560	1.29e-136
LD	AT4G02560	NM_001203731	A05	9065514	0
LEAFY	AT5G61850	NM_125579	A06	11713362	1.62e-172	A02	25989952	3.56e-168
PHYA	AT1G09570	NM_001123784	A09	35302966	0	A06	3280750	0	A05	19189882	1.7e-76
PHYB	AT2G18790	NM_127435	A05	19190681	0	A01	4739326	4.56e-122	A03	17691278	2.21e-113	A09	35303392	8.83e-87
PIF4	AT2G43010	NM_129862	A03	10331565	5.67e-161	A03	17922465	1.52e-155	A09	29167815	2.27e-39
SOC1	AT2G45660	NM130128	A05	2530438	1.56e-90	A03	10898819	7.55e-82	A04	18607536	3.91e-79	A01	6935117	4.18e-47
SVP	AT2G22540	NM_001161056	A09	5010003	2.92e-170	A04	9827629	2.93e-132	A03	25628509	8.43e-38
TFL1	AT5G03840	NM_120465	A03	603676	1.17e-88	A02	1930746	2.41e-78	A10	16963896	3.58e-76
TFL2	AT5G17690	NM_121775	A08	4965078	1.38e-143	A02	4267207	1.58e-98	A03	3419235	2.2e-33
VIN3	AT5G57380	NM_125121	A02	6822841	0	A03	5211291	0	A10	7969220	1.82e-73
VIP3	AT4G29830	NM_119129	A01	3714805	0	A08	13847480	0
VRN1	AT3G18990	NM_112785	A01	21795026	1.71e-160	A05	18099723	5.24e-148	A03	18099239	3.31e-125	A08	2677371	2.55e-63
VRN2	AT4G16845	NM_202834	A08	10025611	1.54e-35
ZTL	AT5G57360	NM_001161311	A07	1209518	0
