# Supplementary material for: Quantitative Trait Loci for Thermal Time to Flowering and Photoperiod Responsiveness Discovered in Summer Annual-Type Brassica napus L
Source: PLoS One. 2014 Jul 25;9(7):e102611. doi: 10.1371/journal.pone.0102611 (PMC4111298; doi:10.1371/journal.pone.0102611)
Supplement: Table S3 — Raw data for flowering time-related traits in the LMDH population and controls. Flowering time traits comprised thermal time to flowering (THERM, expressed as degree-days), days to flowering (DTF) and number of leaf nodes at flowering (LNF). (XLSX) [file pone.0102611.s008.xlsx]

## Sheet: Table S3
Table S3 Raw data for flowering time-related traits in the LMDH population and controls.
Flowering time traits comprised thermal time to flowering (THERM, expressed as degree-days), days to flowering (DTF) and number of leaf nodes at flowering (LNF)
EXPT	TRT	UNIT	ID	ENTRY	RANGE	ROW	REP	THERM (degree-days)	DTF (days)	LNF
LD1	LD	1	ML31-062	91	1	1	1	3071	140	39
LD1	LD	2	LM30-035	34	1	2	1	3653	159	25
LD1	LD	3	ML_F1	4	1	3	1	3042	139	16
LD1	LD	4	LM30-105	44	1	4	1	865	42	10
LD1	LD	5	ML31-079	96	1	5	1	1373	67	9
LD1	LD	6	ML31-077	95	1	6	1	1929	98	14
LD1	LD	7	ML31-038	112	1	7	1	1268	62	8
LD1	LD	8	LM30-034	25	1	8	1	3684	160	22
LD1	LD	9	ML31-151	141	1	9	1	1139	56	9
LD1	LD	10	ML31-120	76	1	10	1	2315	115	20
LD1	LD	11	ML31-003	100	1	11	1	2525	122	20
LD1	LD	12	ML31-170	150	1	12	1	2015	102	18
LD1	LD	13	LM30-001	18	1	13	1	865	42	11
LD1	LD	14	ML31-104	129	1	14	1	2707	128	16
LD1	LD	15	LM30-130	11	1	15	1	2405	118	12
LD1	LD	16	ML31-174	146	1	16	1	2168	109	18
LD1	LD	17	ML31-064	92	1	17	1	1972	100	14
LD1	LD	18	ML31-048	115	1	18	1	1160	57	6
LD1	LD	19	LM30-154	14	1	19	1	2015	102	20
LD1	LD	20	ML31-090	125	1	20	1	1838	93	19
LD1	LD	21	LM30-050	36	2	1	1	1838	93	15
LD1	LD	22	ML31-071	94	2	2	1	3560	156	21
LD1	LD	23	LM30-127	59	2	3	1	1289	63	9
LD1	LD	24	ML31-032	86	2	4	1	3101	141	25
LD1	LD	25	LM30-030	33	2	5	1	1353	66	8
LD1	LD	26	LM30-103	58	2	6	1	2015	102	17
LD1	LD	27	ML31-026	85	2	7	1	2080	105	12
LD1	LD	28	ML31-086	124	2	8	1	1789	90	14
LD1	LD	29	ML31-044	89	2	9	1	886	43	9
LD1	LD	30	LM30-016	31	2	10	1	2405	118	24
LD1	LD	31	LM30-054	27	2	11	1	3716	161	35
LD1	LD	32	ML31-140	80	2	12	1	1887	96	9
LD1	LD	33	LM30-114	46	2	13	1	2405	118	19
LD1	LD	34	LM30-013	21	2	14	1	1160	57	9
LD1	LD	35	LM30-128	60	2	15	1	3560	156	28
LD1	LD	36	LM30-011	20	2	16	1	1037	51	8
LD1	LD	37	LM30-094	54	2	17	1	1310	64	8
LD1	LD	38	LM30-155	15	2	18	1	2254	113	27
LD1	LD	39	LM30-117	47	2	19	1	2916	135	18
LD1	LD	40	ML31-139	79	2	20	1	2080	105	16
LD1	LD	41	Lynx-037DH	2	3	1	1	2980	137	26
LD1	LD	42	LM30-023	32	3	2	1	2375	117	18
LD1	LD	43	LM30-140	62	3	3	1	2058	104	8
LD1	LD	44	ML31-102	74	3	4	1	3500	154	29
LD1	LD	45	ML31-008	101	3	5	1	1225	60	7
LD1	LD	46	ML31-097	73	3	6	1	3192	144	21
LD1	LD	47	ML31-144	138	3	7	1	1289	63	11
LD1	LD	48	ML31-082	97	3	8	1	1805	91	12
LD1	LD	49	TRIBUNE	7	3	9	1	2037	103	14
LD1	LD	50	ML31-116	132	3	10	1	2037	103	12
LD1	LD	51	ML31-109	75	3	11	1	1620	79	9
LD1	LD	52	ML31-132	136	3	12	1	1037	51	8
LD1	LD	53	ML31-161	83	3	13	1	1805	91	15
LD1	LD	54	LM30-017	23	3	14	1	3471	153	24
LD1	LD	55	ML31-096	127	3	15	1	3042	139	21
LD1	LD	56	ML31-047	114	3	16	1	1950	99	12
LD1	LD	57	LM30-148	13	3	17	1	2647	126	26
LD1	LD	58	LM30-157	66	3	18	1	2145	108	13
LD1	LD	59	ML31-156	142	3	19	1	2254	113	29
LD1	LD	60	LM30-040	26	3	20	1	2798	131	22
LD1	LD	61	LM30-062	51	4	1	1	1037	51	15
LD1	LD	62	LM_F1	3	4	2	1	1246	61	8
LD1	LD	63	LM30-123	49	4	3	1	3560	156	15
LD1	LD	64	LM30-134	61	4	4	1	886	43	12
LD1	LD	65	ML31-155	82	4	5	1	1018	50	13
LD1	LD	66	ML31-029	110	4	6	1	1118	55	7
LD1	LD	67	ML31-040	87	4	7	1	1727	86	11
LD1	LD	68	ML31-070	149	4	8	1	2080	105	13
LD1	LD	69	LM30-126	10	4	9	1	1950	99	10
LD1	LD	70	ML31-042	88	4	10	1	1457	71	11
LD1	LD	71	LM30-003	30	4	11	1	1950	99	12
LD1	LD	72	ML31-050	90	4	12	1	1310	64	10
LD1	LD	73	ML31-141	137	4	13	1	1774	89	12
LD1	LD	74	LM30-101	56	4	14	1	1805	91	13
LD1	LD	75	ML31-124	77	4	15	1	1077	53	8
LD1	LD	76	LM30-006	19	4	16	1	2525	122	18
LD1	LD	77	ML31-060	119	4	17	1	1871	95	18
LD1	LD	78	LM30-042	35	4	18	1	2037	103	16
LD1	LD	79	LM30-057	28	4	19	1	2464	120	15
LD1	LD	80	ML31-117	133	4	20	1	1098	54	6
LD1	LD	81	LM30-142	12	5	1	1	3621	158	18
LD1	LD	82	LM30-019	68	5	2	1
LD1	LD	83	LM30-058	29	5	3	1	1805	91	13
LD1	LD	84	ML31-165	84	5	4	1	2615	125	25
LD1	LD	85	LM30-073	40	5	5	1	2615	125	24
LD1	LD	86	ML31-149	81	5	6	1	3317	148	17
LD1	LD	87	ML31-012	103	5	7	1	1838	93	12
LD1	LD	88	ML31-069	93	5	8	1	1563	76	10
LD1	LD	89	ML31-031	111	5	9	1	3440	152	25
LD1	LD	90	ML31-111	130	5	10	1	2495	121	17
LD1	LD	91	ML31-138	78	5	11	1	1563	76	12
LD1	LD	92	ML31-114	131	5	12	1	1972	100	15
LD1	LD	93	ML31-015	105	5	13	1	1929	98	16
LD1	LD	94	Monty-028DH	1	5	14	1	1711	85	17
LD1	LD	95	ML31-128	135	5	15	1	1139	56	8
LD1	LD	96	ML31-171	151	5	16	1	1665	82	10
LD1	LD	97	LM30-160	17	5	17	1	2464	120	29
LD1	LD	98	LM30-033	24	5	18	1	865	42	7
LD1	LD	99	LM30-015	22	5	19	1	1887	96	15
LD1	LD	100	LM30-068	52	5	20	1	2525	122	19
LD1	LD	101	LM30-070	38	6	1	1	942	46	10
LD1	LD	102	LM30-033	24	6	2	2	886	43	11
LD1	LD	103	ML31-051	117	6	3	1	3255	146	35
LD1	LD	104	LM30-052	69	6	4	1	1727	86	13
LD1	LD	105	ML31-040	87	6	5	2	1665	82	12
LD1	LD	106	ML31-001	98	6	6	1	2315	115	12
LD1	LD	107	LM30-159	16	6	7	1	3560	156	24
LD1	LD	108	LM30-040	26	6	8	2	1871	95	13
LD1	LD	109	ML31-167	144	6	9	1	1182	58	6
LD1	LD	110	ML31-064	92	6	10	2	1887	96	12
LD1	LD	111	ML31-061	120	6	11	1	1743	87	15
LD1	LD	112	LM30-058	29	6	12	2	1310	64	8
LD1	LD	113	ML31-079	96	6	13	2	1415	69	8
LD1	LD	114	ML31-058	118	6	14	1	2037	103	11
LD1	LD	115	ML31-073	122	6	15	1	806	39	6
LD1	LD	116	ML31-042	88	6	16	2	1789	90	12
LD1	LD	117	TELFER	8	6	17	1	826	40	5
LD1	LD	118	ML31-032	86	6	18	2	1871	95	12
LD1	LD	119	LM30-071	39	6	19	1	2037	103	17
LD1	LD	120	ML31-026	85	6	20	2	2798	131	14
LD1	LD	121	LM30-081	53	7	1	1	2980	137	16
LD1	LD	122	LM30-057	28	7	2	2	3684	160	30
LD1	LD	123	LM30-001	18	7	3	2	961	47	7
LD1	LD	124	LM30-148	13	7	4	2	2647	126	23
LD1	LD	125	LM30-120	48	7	5	1	1994	101	16
LD1	LD	126	LM30-015	22	7	6	2	1789	90	15
LD1	LD	127	LM30-086	41	7	7	1	1711	85	15
LD1	LD	128	ML31-002	99	7	8	1	3440	152	22
LD1	LD	129	LM30-054	27	7	9	2	3590	157	16
LD1	LD	130	ML31-046	113	7	10	1	1907	97	14
LD1	LD	131	ML31-149	81	7	11	2	2285	114	14
LD1	LD	132	LM30-009	67	7	12	1	1310	64	8
LD1	LD	133	ML31-102	74	7	13	2	2123	107	14
LD1	LD	134	LM30-106	45	7	14	1	1972	100	13
LD1	LD	135	ML31-044	89	7	15	2	806	39	5
LD1	LD	136	LM30-102	57	7	16	1	1098	54	8
LD1	LD	137	LM30-034	25	7	17	2	1822	92	19
LD1	LD	138	LM30-095	42	7	18	1	1098	54	10
LD1	LD	139	LM30-126	10	7	19	2	1871	95	11
LD1	LD	140	LM30-152	65	7	20	1	1246	61	11
LD1	LD	141	ML31-138	78	8	1	2	2254	113	19
LD1	LD	142	ML31-020	106	8	2	1	2525	122	24
LD1	LD	143	LM30-143	64	8	3	1	1929	98	11
LD1	LD	144	ML31-124	77	8	4	2
LD1	LD	145	ML31-077	95	8	5	2	1871	95	13
LD1	LD	146	ML31-166	143	8	6	1	1635	80	8
LD1	LD	147	ML31-072	121	8	7	1	3560	156	32
LD1	LD	148	ML31-165	84	8	8	2	1871	95	16
LD1	LD	149	LM30-141	63	8	9	1	1929	98	12
LD1	LD	150	ML31-071	94	8	10	2	1907	97	13
LD1	LD	151	ML31-025	109	8	11	1	1929	98	10
LD1	LD	152	ML31-082	97	8	12	2	1907	97	14
LD1	LD	153	ML31-120	76	8	13	2	2058	104	17
LD1	LD	154	LM30-060	50	8	14	1	865	42	5
LD1	LD	155	LM30-006	19	8	15	2	3223	145	18
LD1	LD	156	LM30-013	21	8	16	2	826	40	6
LD1	LD	157	ML31-168	145	8	17	1	942	46	7
LD1	LD	158	LM30-131	71	8	18	1
LD1	LD	159	ML31-146	140	8	19	1	2887	134	22
LD1	LD	160	ML31-161	83	8	20	2	1394	68	10
LD1	LD	161	LM30-158	72	9	1	1	2464	120	11
LD1	LD	162	ML31-139	79	9	2	2	1929	98	12
LD1	LD	163	ML31-069	93	9	3	2	2058	104	12
LD1	LD	164	TOPAS	6	9	4	1	3560	156	14
LD1	LD	165	LM30-129	70	9	5	1	1225	60	10
LD1	LD	166	ML_F1	4	9	6	2
LD1	LD	167	LM30-154	14	9	7	2	1727	86	14
LD1	LD	168	ML31-022	108	9	8	1	1604	78	9
LD1	LD	169	ML31-013	104	9	9	1	1929	98	15
LD1	LD	170	ML31-109	75	9	10	2	1805	91	13
LD1	LD	171	LM30-011	20	9	11	2	942	46	4
LD1	LD	172	ML31-103	128	9	12	1	1182	58	8
LD1	LD	173	ML31-049	116	9	13	1	1182	58	7
LD1	LD	174	LM30-160	17	9	14	2	2677	127	24
LD1	LD	175	ML31-036	148	9	15	1	3131	142	21
LD1	LD	176	ML31-093	126	9	16	1	1353	66	11
LD1	LD	177	Lynx-037DH	2	9	17	2	1972	100	15
LD1	LD	178	LM30-159	16	9	18	2	3653	159	25
LD1	LD	179	LM_F1	3	9	19	2	2058	104	16
LD1	LD	180	ML31-145	139	9	20	1	1994	101	13
LD1	LD	181	LM30-017	23	10	1	2	3131	142	24
LD1	LD	182	CAMPINO	9	10	2	1	2887	134	22
LD1	LD	183	ML31-084	123	10	3	1	2857	133	21
LD1	LD	184	ML31-097	73	10	4	2	2949	136	25
LD1	LD	185	LM30-061	37	10	5	1	1394	68	10
LD1	LD	186	LM30-142	12	10	6	2	3653	159	26
LD1	LD	187	ML31-024	147	10	7	1	3162	143	19
LD1	LD	188	LM30-130	11	10	8	2	1972	100	10
LD1	LD	189	ML31-050	90	10	9	2	961	47	11
LD1	LD	190	ML31-010	102	10	10	1	1310	64	10
LD1	LD	191	LM30-098	55	10	11	1	2080	105	14
LD1	LD	192	ML31-062	91	10	12	2	1854	94	20
LD1	LD	193	ML31-021	107	10	13	1	1246	61	10
LD1	LD	194	LM30-155	15	10	14	2	1805	91	15
LD1	LD	195	WESTAR-10DH	5	10	15	1	1743	87	11
LD1	LD	196	ML31-155	82	10	16	2	942	46	14
LD1	LD	197	LM30-104	43	10	17	1	2168	109	17
LD1	LD	198	ML31-140	80	10	18	2	1457	71	7
LD1	LD	199	ML31-121	134	10	19	1	1310	64	10
LD1	LD	200	Monty-028DH	1	10	20	2	1353	66	9
LD2	LD	1	LM30-154	46	1	1	1	2285	114	22
LD2	LD	2	ML31-010	90	1	2	1	2707	128	21
LD2	LD	3	ML31-151	141	1	3	1	1182	58	9
LD2	LD	4	ML31-167	144	1	4	1	1139	56	16
LD2	LD	5	LM_F1	3	1	5	1	1854	94	13
LD2	LD	6	LM30-058	61	1	6	1	1743	87	15
LD2	LD	7	ML31-064	130	1	7	1	2080	105	8
LD2	LD	8	LM30-030	25	1	8	1	1098	54	7
LD2	LD	9	LM30-015	54	1	9	1	1289	63	13
LD2	LD	10	LM30-101	16	1	10	1	1353	66	13
LD2	LD	11	ML31-084	73	1	11	1	2015	102	19
LD2	LD	12	ML31-029	98	1	12	1	806	39	11
LD2	LD	13	LM30-128	20	1	13	1	3653	159	21
LD2	LD	14	LM30-034	57	1	14	1	1563	76	12
LD2	LD	15	ML_F1	4	1	15	1
LD2	LD	16	LM30-061	29	1	16	1	1331	65	9
LD2	LD	17	ML31-161	121	1	17	1	1000	49	10
LD2	LD	18	ML31-002	87	1	18	1	1604	78	12
LD2	LD	19	ML31-020	94	1	19	1	1929	98	13
LD2	LD	20	ML31-031	99	1	20	1	3500	154	24
LD2	LD	21	LM30-127	19	2	1	1	1077	53	9
LD2	LD	22	LM30-157	66	2	2	1	3378	150	25
LD2	LD	23	ML31-116	82	2	3	1	2037	103	13
LD2	LD	24	ML31-111	80	2	4	1	1994	101	13
LD2	LD	25	LM30-071	31	2	5	1	1907	97	19
LD2	LD	26	ML31-040	125	2	6	1	1563	76	12
LD2	LD	27	LM30-062	11	2	7	1	1499	73	13
LD2	LD	28	ML31-032	124	2	8	1	1727	86	15
LD2	LD	29	ML31-086	74	2	9	1	2037	103	22
LD2	LD	30	ML31-072	109	2	10	1	2707	128	23
LD2	LD	31	ML31-165	122	2	11	1	1871	95	18
LD2	LD	32	LM30-068	12	2	12	1	1182	58	7
LD2	LD	33	LM30-148	45	2	13	1	2375	117	17
LD2	LD	34	ML31-013	92	2	14	1	2495	121	19
LD2	LD	35	ML31-166	143	2	15	1	1822	92	12
LD2	LD	36	LM30-134	21	2	16	1	1098	54	8
LD2	LD	37	LM30-060	10	2	17	1	826	40	6
LD2	LD	38	ML31-171	151	2	18	1	1907	97	15
LD2	LD	39	ML31-146	140	2	19	1	3162	143	29
LD2	LD	40	LM30-098	15	2	20	1	3255	146	24
LD2	LD	41	LM30-073	32	3	1	1	3131	142	28
LD2	LD	42	ML31-001	86	3	2	1	3440	152	26
LD2	LD	43	ML31-097	111	3	3	1	3408	151	27
LD2	LD	44	ML31-102	112	3	4	1	3223	145	19
LD2	LD	45	ML31-117	83	3	5	1	1139	56	6
LD2	LD	46	LM30-035	26	3	6	1	1541	75	10
LD2	LD	47	ML31-155	120	3	7	1	1160	57	15
LD2	LD	48	ML31-124	115	3	8	1	865	42	7
LD2	LD	49	ML31-025	97	3	9	1	1907	97	10
LD2	LD	50	ML31-128	85	3	10	1
LD2	LD	51	ML31-021	95	3	11	1	1774	89	13
LD2	LD	52	ML31-170	150	3	12	1	1950	99	14
LD2	LD	53	ML31-090	75	3	13	1	2015	102	15
LD2	LD	54	LM30-140	62	3	14	1	1871	95	9
LD2	LD	55	ML31-008	89	3	15	1	1246	61	12
LD2	LD	56	ML31-156	142	3	16	1	2434	119	17
LD2	LD	57	ML31-071	132	3	17	1	1950	99	9
LD2	LD	58	ML31-015	93	3	18	1	2828	132	27
LD2	LD	59	LM30-011	52	3	19	1	1310	64	12
LD2	LD	60	LM30-103	18	3	20	1	3255	146	21
LD2	LD	61	LM30-102	17	4	1	1	1822	92	12
LD2	LD	62	ML31-038	100	4	2	1	1635	80	12
LD2	LD	63	ML31-141	137	4	3	1	3255	146	29
LD2	LD	64	LM30-081	13	4	4	1	1789	90	12
LD2	LD	65	ML31-036	148	4	5	1	3192	144	20
LD2	LD	66	ML31-104	79	4	6	1	2058	104	21
LD2	LD	67	ML31-145	139	4	7	1	1373	67	12
LD2	LD	68	LM30-042	27	4	8	1	1310	64	9
LD2	LD	69	WESTAR-10DH	5	4	9	1	2037	103	13
LD2	LD	70	LM30-003	22	4	10	1	1929	98	12
LD2	LD	71	ML31-096	77	4	11	1	2058	104	16
LD2	LD	72	LM30-130	43	4	12	1	1563	76	9
LD2	LD	73	LM30-152	65	4	13	1	1160	57	10
LD2	LD	74	Lynx-037DH	2	4	14	1	1805	91	13
LD2	LD	75	ML31-062	129	4	15	1	2080	105	18
LD2	LD	76	LM30-104	35	4	16	1	2887	134	17
LD2	LD	77	ML31-149	119	4	17	1	3042	139	17
LD2	LD	78	ML31-012	91	4	18	1	2015	102	18
LD2	LD	79	ML31-022	96	4	19	1	2037	103	17
LD2	LD	80	LM30-106	37	4	20	1	3378	150	21
LD2	LD	81	ML31-026	123	5	1	1	3716	161	25
LD2	LD	82	LM30-050	28	5	2	1	1650	81	12
LD2	LD	83	ML31-093	76	5	3	1	1098	54	7
LD2	LD	84	ML31-144	138	5	4	1	2647	126	16
LD2	LD	85	ML31-003	88	5	5	1	2857	133	22
LD2	LD	86	ML31-047	102	5	6	1	1394	68	9
LD2	LD	87	Monty-028DH	1	5	7	1	1854	94	15
LD2	LD	88	ML31-121	84	5	8	1	1457	71	9
LD2	LD	89	LM30-013	53	5	9	1	961	47	10
LD2	LD	90	ML31-082	135	5	10	1	1604	78	11
LD2	LD	91	LM30-142	44	5	11	1	3684	160	27
LD2	LD	92	LM30-023	24	5	12	1	1246	61	8
LD2	LD	93	LM30-131	71	5	13	1
LD2	LD	94	LM30-040	58	5	14	1	3101	141	14
LD2	LD	95	LM30-094	14	5	15	1	1160	57	9
LD2	LD	96	ML31-114	81	5	16	1	2015	102	17
LD2	LD	97	LM30-057	60	5	17	1	2949	136	21
LD2	LD	98	ML31-073	110	5	18	1	1289	63	6
LD2	LD	99	ML31-042	126	5	19	1	1907	97	16
LD2	LD	100	ML31-103	78	5	20	1	942	46	11
LD2	LD	101	Lynx-037DH	2	6	1	2	3101	141	26
LD2	LD	102	TRIBUNE	7	6	2	1	2405	118	15
LD2	LD	103	ML31-103	78	6	3	2	2080	105	14
LD2	LD	104	ML31-002	87	6	4	2	3255	146	24
LD2	LD	105	ML31-138	116	6	5	1	1225	60	10
LD2	LD	106	ML31-022	96	6	6	2	1871	95	12
LD2	LD	107	LM30-159	48	6	7	1	3192	144	19
LD2	LD	108	CAMPINO	9	6	8	1	3560	156	21
LD2	LD	109	LM30-098	15	6	9	2	3223	145	21
LD2	LD	110	LM30-023	24	6	10	2	1727	86	11
LD2	LD	111	ML31-046	101	6	11	1	2037	103	16
LD2	LD	112	LM30-035	26	6	12	2	1098	54	7
LD2	LD	113	ML31-174	146	6	13	1	1950	99	13
LD2	LD	114	LM30-060	10	6	14	2	723	35	4
LD2	LD	115	ML31-024	147	6	15	1	1225	60	6
LD2	LD	116	LM30-095	34	6	16	1	942	46	10
LD2	LD	117	ML31-128	85	6	17	2	3590	157	18
LD2	LD	118	LM30-141	63	6	18	1	1972	100	11
LD2	LD	119	ML31-084	73	6	19	2	2857	133	18
LD2	LD	120	LM30-129	70	6	20	1	1394	68	11
LD2	LD	121	LM30-114	38	7	1	1	3101	141	30
LD2	LD	122	ML31-021	95	7	2	2
LD2	LD	123	ML31-132	136	7	3	1	1478	72	11
LD2	LD	124	LM30-134	21	7	4	2	1696	84	14
LD2	LD	125	LM30-054	59	7	5	1	3653	159	25
LD2	LD	126	ML31-051	105	7	6	1	2191	110	25
LD2	LD	127	LM30-094	14	7	7	2	1246	61	6
LD2	LD	128	ML31-093	76	7	8	2	1160	57	7
LD2	LD	129	ML31-140	118	7	9	1	1805	91	6
LD2	LD	130	LM30-016	23	7	10	1	3162	143	20
LD2	LD	131	LM30-102	17	7	11	2	1118	55	9
LD2	LD	132	LM30-086	33	7	12	1	1805	91	13
LD2	LD	133	ML31-010	90	7	13	2	1929	98	14
LD2	LD	134	LM30-009	67	7	14	1	1950	99	15
LD2	LD	135	ML31-015	93	7	15	2	2102	106	16
LD2	LD	136	LM30-070	30	7	16	1	1268	62	7
LD2	LD	137	LM30-105	36	7	17	1	1037	51	7
LD2	LD	138	LM30-128	20	7	18	2	3500	154	28
LD2	LD	139	LM30-001	50	7	19	1	1098	54	11
LD2	LD	140	ML31-111	80	7	20	2	1972	100	13
LD2	LD	141	LM30-101	16	8	1	2	1887	96	14
LD2	LD	142	LM30-123	41	8	2	1	3560	156	18
LD2	LD	143	LM30-068	12	8	3	2	3653	159	27
LD2	LD	144	ML31-077	133	8	4	1	2080	105	13
LD2	LD	145	Monty-028DH	1	8	5	2	2015	102	16
LD2	LD	146	LM30-019	68	8	6	1
LD2	LD	147	ML31-116	82	8	7	2	3590	157	22
LD2	LD	148	ML31-061	108	8	8	1	1805	91	15
LD2	LD	149	ML31-008	89	8	9	2	1098	54	10
LD2	LD	150	ML31-069	131	8	10	1	1929	98	12
LD2	LD	151	ML31-050	128	8	11	1	1478	72	11
LD2	LD	152	ML31-003	88	8	12	2	3010	138	28
LD2	LD	153	TELFER	8	8	13	1	826	40	5
LD2	LD	154	LM30-081	13	8	14	2	1822	92	9
LD2	LD	155	LM30-155	47	8	15	1	1098	54	11
LD2	LD	156	LM_F1	3	8	16	2	1887	96	13
LD2	LD	157	ML31-096	77	8	17	2	3440	152	27
LD2	LD	158	ML31-139	117	8	18	1	1774	89	13
LD2	LD	159	ML31-025	97	8	19	2	2037	103	9
LD2	LD	160	ML31-079	134	8	20	1	1887	96	13
LD2	LD	161	ML31-168	145	9	1	1	1822	92	15
LD2	LD	162	ML31-013	92	9	2	2
LD2	LD	163	ML31-048	103	9	3	1	3071	140	25
LD2	LD	164	ML31-104	79	9	4	2	3071	140	31
LD2	LD	165	LM30-158	72	9	5	1	2123	107	14
LD2	LD	166	ML31-090	75	9	6	2	2080	105	17
LD2	LD	167	LM30-143	64	9	7	1	1268	62	7
LD2	LD	168	LM30-061	29	9	8	2	1584	77	10
LD2	LD	169	LM30-120	40	9	9	1	2080	105	15
LD2	LD	170	LM30-017	55	9	10	1	3590	157	21
LD2	LD	171	ML31-012	91	9	11	2	1838	93	13
LD2	LD	172	ML31-058	106	9	12	1	2798	131	15
LD2	LD	173	LM30-030	25	9	13	2	2080	105	14
LD2	LD	174	LM30-062	11	9	14	2	1077	53	10
LD2	LD	175	ML31-044	127	9	15	1	961	47	10
LD2	LD	176	LM30-050	28	9	16	2	1182	58	9
LD2	LD	177	ML31-109	113	9	17	1	1994	101	14
LD2	LD	178	ML31-121	84	9	18	2	1758	88	13
LD2	LD	179	ML31-049	104	9	19	1	1972	100	14
LD2	LD	180	ML31-001	86	9	20	2	3131	142	32
LD2	LD	181	LM30-042	27	10	1	2	2647	126	21
LD2	LD	182	ML31-070	149	10	2	1	3101	141	25
LD2	LD	183	LM30-160	49	10	3	1	3560	156	30
LD2	LD	184	ML31-060	107	10	4	1	2495	121	33
LD2	LD	185	ML31-020	94	10	5	2	1994	101	16
LD2	LD	186	ML31-117	83	10	6	2	961	47	7
LD2	LD	187	TOPAS	6	10	7	1	3590	157	18
LD2	LD	188	ML31-120	114	10	8	1	3042	139	18
LD2	LD	189	LM30-127	19	10	9	2	1139	56	9
LD2	LD	190	LM30-103	18	10	10	2	2168	109	17
LD2	LD	191	LM30-052	69	10	11	1	1353	66	8
LD2	LD	192	ML31-086	74	10	12	2	1665	82	18
LD2	LD	193	LM30-016	23	10	13	2	2464	120	22
LD2	LD	194	LM30-006	51	10	14	1	2916	135	19
LD2	LD	195	ML31-114	81	10	15	2	3131	142	19
LD2	LD	196	LM30-126	42	10	16	1	2123	107	13
LD2	LD	197	ML_F1	4	10	17	2
LD2	LD	198	LM30-033	56	10	18	1	886	43	7
LD2	LD	199	LM30-003	22	10	19	2	2145	108	16
LD2	LD	200	LM30-117	39	10	20	1	3653	159	27
SD1	SD	1	ML31-090	125	1	1	1	2254	113	25
SD1	SD	2	LM30-123	29	1	2	1
SD1	SD	3	ML31-161	108	1	3	1
SD1	SD	4	ML31-060	94	1	4	1	3653	159	21
SD1	SD	5	CAMPINO	9	1	5	1	3317	148	21
SD1	SD	6	ML31-049	91	1	6	1	2767	130	23
SD1	SD	7	ML31-140	105	1	7	1	3684	160	19
SD1	SD	8	LM30-104	23	1	8	1	3223	145	22
SD1	SD	9	ML31-155	107	1	9	1	1478	72	22
SD1	SD	10	ML31-151	141	1	10	1	1394	68	16
SD1	SD	11	LM30-095	22	1	11	1	1225	60	14
SD1	SD	12	LM30-011	40	1	12	1	1289	63	15
SD1	SD	13	LM30-006	39	1	13	1	3500	154	18
SD1	SD	14	Monty-028DH	1	1	14	1	2058	104	14
SD1	SD	15	ML31-072	96	1	15	1	5896	230
SD1	SD	16	LM30-001	38	1	16	1	1098	54	12
SD1	SD	17	ML31-025	84	1	17	1	3653	159	19
SD1	SD	18	LM30-101	56	1	18	1	3101	141	27
SD1	SD	19	ML31-031	86	1	19	1	3966	169	32
SD1	SD	20	ML31-048	90	1	20	1	3255	146	31
SD1	SD	21	LM30-106	25	2	1	1	3255	146	25
SD1	SD	22	TOPAS	6	2	2	1	5448	216
SD1	SD	23	ML31-046	88	2	3	1	3500	154	29
SD1	SD	24	LM30-158	72	2	4	1	3071	140	12
SD1	SD	25	ML31-012	78	2	5	1	2102	106	15
SD1	SD	26	ML31-086	124	2	6	1	2767	130	36
SD1	SD	27	Lynx-037DH	2	2	7	1	3042	139	26
SD1	SD	28	LM30-134	61	2	8	1	2145	108	23
SD1	SD	29	ML31-020	81	2	9	1	2887	134	24
SD1	SD	30	LM30-030	13	2	10	1	3529	155	37
SD1	SD	31	ML31-084	123	2	11	1	1711	85	16
SD1	SD	32	LM30-073	20	2	12	1	1160	57	9
SD1	SD	33	LM30-035	14	2	13	1	2916	135	19
SD1	SD	34	LM30-052	69	2	14	1	3101	141	31
SD1	SD	35	LM30-013	41	2	15	1	2495	121	21
SD1	SD	36	LM30-086	21	2	16	1	1929	98	15
SD1	SD	37	WESTAR-10DH	5	2	17	1	2798	131	19
SD1	SD	38	LM30-003	10	2	18	1	2887	134	25
SD1	SD	39	LM30-129	70	2	19	1	1665	82	13
SD1	SD	40	ML31-036	148	2	20	1	3408	151	29
SD1	SD	41	LM30-016	11	3	1	1	3223	145	21
SD1	SD	42	ML31-013	79	3	2	1	3653	159	23
SD1	SD	43	LM30-148	33	3	3	1	3500	154	26
SD1	SD	44	LM30-114	26	3	4	1
SD1	SD	45	TRIBUNE	7	3	5	1	2767	130	20
SD1	SD	46	ML31-047	89	3	6	1	2123	107	14
SD1	SD	47	LM30-009	67	3	7	1	2080	105	19
SD1	SD	48	LM30-042	15	3	8	1	2767	130	26
SD1	SD	49	ML31-026	110	3	9	1	3223	145	31
SD1	SD	50	ML31-144	138	3	10	1	2058	104	25
SD1	SD	51	ML31-069	118	3	11	1	2191	110	17
SD1	SD	52	ML31-073	97	3	12	1	2254	113	13
SD1	SD	53	LM30-130	31	3	13	1	2677	127	13
SD1	SD	54	LM30-060	50	3	14	1	1331	65	11
SD1	SD	55	ML31-038	87	3	15	1	2168	109	17
SD1	SD	56	LM30-015	42	3	16	1	2677	127	28
SD1	SD	57	ML_F1	4	3	17	1
SD1	SD	58	LM30-054	47	3	18	1	4525	187	56
SD1	SD	59	LM30-141	63	3	19	1	2037	103	13
SD1	SD	60	LM30-050	16	3	20	1	2168	109	25
SD1	SD	61	ML31-104	129	4	1	1	3317	148	26
SD1	SD	62	ML31-093	126	4	2	1	2168	109	17
SD1	SD	63	ML31-051	92	4	3	1	3317	148	31
SD1	SD	64	ML31-062	116	4	4	1	3408	151	14
SD1	SD	65	LM30-117	27	4	5	1	4126	174	38
SD1	SD	66	ML31-109	100	4	6	1	2123	107	15
SD1	SD	67	LM30-023	12	4	7	1	2405	118	20
SD1	SD	68	ML31-128	135	4	8	1	3684	160	21
SD1	SD	69	LM30-070	18	4	9	1	1665	82	11
SD1	SD	70	ML31-111	130	4	10	1	3101	141	19
SD1	SD	71	ML31-061	95	4	11	1	2080	105	15
SD1	SD	72	ML31-071	119	4	12	1	4246	178	26
SD1	SD	73	ML31-042	113	4	13	1	2434	119	15
SD1	SD	74	ML31-002	74	4	14	1	3653	159	29
SD1	SD	75	ML31-165	109	4	15	1	2767	130	26
SD1	SD	76	ML31-015	80	4	16	1	3348	149	24
SD1	SD	77	ML31-010	77	4	17	1	2767	130	22
SD1	SD	78	LM30-127	59	4	18	1	1018	50	9
SD1	SD	79	ML31-001	73	4	19	1	3408	151	38
SD1	SD	80	LM30-142	32	4	20	1	5896	230
SD1	SD	81	ML31-040	112	5	1	1	3042	139	30
SD1	SD	82	ML31-008	76	5	2	1	1394	68	15
SD1	SD	83	LM30-131	71	5	3	1
SD1	SD	84	ML31-022	83	5	4	1	3653	159	34
SD1	SD	85	ML31-166	143	5	5	1	2583	124	22
SD1	SD	86	ML31-171	151	5	6	1	1415	69	8
SD1	SD	87	LM30-061	17	5	7	1	1972	100	17
SD1	SD	88	ML31-029	85	5	8	1	1289	63	12
SD1	SD	89	LM30-159	36	5	9	1	3408	151	29
SD1	SD	90	LM30-071	19	5	10	1	2015	102	23
SD1	SD	91	ML31-050	115	5	11	1	1394	68	9
SD1	SD	92	LM30-120	28	5	12	1	2037	103	20
SD1	SD	93	LM_F1	3	5	13	1	2615	125	27
SD1	SD	94	ML31-170	150	5	14	1	2916	135	40
SD1	SD	95	LM30-105	24	5	15	1	1160	57	8
SD1	SD	96	ML31-070	149	5	16	1	2767	130	30
SD1	SD	97	LM30-033	44	5	17	1	2554	123	29
SD1	SD	98	ML31-058	93	5	18	1	3010	138	20
SD1	SD	99	LM30-103	58	5	19	1	2080	105	23
SD1	SD	100	ML31-021	82	5	20	1	2583	124	18
SD1	SD	101	ML31-031	86	6	1	2	4030	171	35
SD1	SD	102	LM30-094	54	6	2	1	1665	82	11
SD1	SD	103	ML31-097	98	6	3	1	3621	158	36
SD1	SD	104	ML31-082	122	6	4	1	3071	140	25
SD1	SD	105	ML31-072	96	6	5	2	5672	223
SD1	SD	106	ML_F1	4	6	6	2	2495	121	25
SD1	SD	107	LM30-019	68	6	7	1
SD1	SD	108	ML31-022	83	6	8	2	3255	146	30
SD1	SD	109	ML31-001	73	6	9	2	3101	141	34
SD1	SD	110	ML31-102	99	6	10	1	2615	125	19
SD1	SD	111	LM30-057	48	6	11	1	4030	171	55
SD1	SD	112	ML31-003	75	6	12	1	3408	151	29
SD1	SD	113	LM30-086	21	6	13	2	2145	108	18
SD1	SD	114	LM30-117	27	6	14	2	3287	147	16
SD1	SD	115	ML31-121	134	6	15	1	1838	93	10
SD1	SD	116	LM30-073	20	6	16	2	3010	138	36
SD1	SD	117	ML31-145	139	6	17	1	2737	129	21
SD1	SD	118	ML31-139	104	6	18	1	2168	109	19
SD1	SD	119	LM_F1	3	6	19	2	2767	130	23
SD1	SD	120	ML31-114	131	6	20	1	2058	104	18
SD1	SD	121	LM30-140	62	7	1	1	4493	186	39
SD1	SD	122	ML31-038	87	7	2	2	3101	141	25
SD1	SD	123	ML31-003	75	7	3	2	3287	147	20
SD1	SD	124	ML31-047	89	7	4	2	1950	99	14
SD1	SD	125	ML31-077	120	7	5	1	3684	160	26
SD1	SD	126	LM30-017	43	7	6	1	3348	149	26
SD1	SD	127	LM30-106	25	7	7	2	3223	145	26
SD1	SD	128	ML31-116	132	7	8	1	2857	133	23
SD1	SD	129	LM30-040	46	7	9	1	2857	133	27
SD1	SD	130	LM30-120	28	7	10	2	2102	106	16
SD1	SD	131	LM30-030	13	7	11	2	3071	140	21
SD1	SD	132	TELFER	8	7	12	1	785	38	5
SD1	SD	133	ML31-117	133	7	13	1	1838	93	11
SD1	SD	134	ML31-032	111	7	14	1	2375	117	21
SD1	SD	135	ML31-025	84	7	15	2	2080	105	13
SD1	SD	136	LM30-034	45	7	16	1	2254	113	12
SD1	SD	137	ML31-060	94	7	17	2	3071	140	36
SD1	SD	138	LM30-105	24	7	18	2	1478	72	12
SD1	SD	139	LM30-023	12	7	19	2	2707	128	23
SD1	SD	140	LM30-062	51	7	20	1	1457	71	16
SD1	SD	141	ML31-010	77	8	1	2	2737	129	18
SD1	SD	142	LM30-155	35	8	2	1	3716	161	32
SD1	SD	143	LM30-104	23	8	3	2	3101	141	29
SD1	SD	144	ML31-124	102	8	4	1	1289	63	7
SD1	SD	145	ML31-058	93	8	5	2	2058	104	15
SD1	SD	146	Monty-028DH	1	8	6	2	1650	81	12
SD1	SD	147	ML31-168	145	8	7	1	1994	101	14
SD1	SD	148	ML31-120	101	8	8	1	2737	129	20
SD1	SD	149	ML31-046	88	8	9	2	3255	146	26
SD1	SD	150	ML31-156	142	8	10	1	2767	130	23
SD1	SD	151	ML31-149	106	8	11	1	2677	127	20
SD1	SD	152	ML31-013	79	8	12	2	3500	154	27
SD1	SD	153	ML31-044	114	8	13	1	1182	58	9
SD1	SD	154	LM30-003	10	8	14	2	2798	131	26
SD1	SD	155	ML31-021	82	8	15	2	2677	127	22
SD1	SD	156	LM30-102	57	8	16	1	2015	102	16
SD1	SD	157	LM30-098	55	8	17	1	3317	148	28
SD1	SD	158	LM30-070	18	8	18	2	1972	100	12
SD1	SD	159	ML31-132	136	8	19	1	1907	97	20
SD1	SD	160	LM30-016	11	8	20	2	2737	129	27
SD1	SD	161	ML31-167	144	9	1	1	2168	109	15
SD1	SD	162	LM30-061	17	9	2	2	2767	130	24
SD1	SD	163	ML31-138	103	9	3	1
SD1	SD	164	ML31-064	117	9	4	1	3255	146	15
SD1	SD	165	LM30-050	16	9	5	2	2080	105	20
SD1	SD	166	LM30-154	34	9	6	1	2737	129	34
SD1	SD	167	ML31-015	80	9	7	2	3131	142	28
SD1	SD	168	ML31-096	127	9	8	1	3378	150	25
SD1	SD	169	ML31-061	95	9	9	2	2058	104	23
SD1	SD	170	ML31-079	121	9	10	1	2102	106	18
SD1	SD	171	ML31-049	91	9	11	2	2798	131	30
SD1	SD	172	ML31-020	81	9	12	2	2677	127	23
SD1	SD	173	LM30-126	30	9	13	1	2375	117	19
SD1	SD	174	LM30-123	29	9	14	2	2828	132	28
SD1	SD	175	ML31-024	147	9	15	1	3317	148	20
SD1	SD	176	ML31-008	76	9	16	2	1478	72	12
SD1	SD	177	ML31-073	97	9	17	2	1994	101	14
SD1	SD	178	LM30-128	60	9	18	1	4062	172	36
SD1	SD	179	ML31-012	78	9	19	2	2887	134	23
SD1	SD	180	LM30-081	53	9	20	1	2615	125	17
SD1	SD	181	LM30-042	15	10	1	2	2887	134	27
SD1	SD	182	ML31-141	137	10	2	1
SD1	SD	183	ML31-002	74	10	3	2	4715	193	55
SD1	SD	184	LM30-095	22	10	4	2	1246	61	16
SD1	SD	185	ML31-103	128	10	5	1	1604	78	12
SD1	SD	186	ML31-051	92	10	6	2	2828	132	45
SD1	SD	187	LM30-058	49	10	7	1	1871	95	20
SD1	SD	188	ML31-048	90	10	8	2	3162	143	27
SD1	SD	189	LM30-160	37	10	9	1	3192	144	37
SD1	SD	190	LM30-035	14	10	10	2	2647	126	26
SD1	SD	191	LM30-152	65	10	11	1	1665	82	18
SD1	SD	192	LM30-157	66	10	12	1	4246	178	44
SD1	SD	193	ML31-029	85	10	13	2	1268	62	18
SD1	SD	194	LM30-068	52	10	14	1	4030	171	45
SD1	SD	195	LM30-114	26	10	15	2	3010	138	29
SD1	SD	196	ML31-146	140	10	16	1	3684	160	35
SD1	SD	197	ML31-174	146	10	17	1	2857	133	30
SD1	SD	198	Lynx-037DH	2	10	18	2	3500	154	29
SD1	SD	199	LM30-143	64	10	19	1	3010	138	26
SD1	SD	200	LM30-071	19	10	20	2	2123	107	23
SD2	SD	1	LM30-152	65	1	1	1	1838	93	19
SD2	SD	2	ML31-139	92	1	2	1	2254	113	22
SD2	SD	3	LM30-127	59	1	3	1	1331	65	10
SD2	SD	4	ML31-097	86	1	4	1	3653	159	22
SD2	SD	5	ML31-132	136	1	5	1	1681	83	27
SD2	SD	6	LM30-106	17	1	6	1	3255	146	21
SD2	SD	7	ML31-117	133	1	7	1	2015	102	20
SD2	SD	8	LM30-017	43	1	8	1
SD2	SD	9	LM30-086	13	1	9	1	3560	156	21
SD2	SD	10	LM30-015	42	1	10	1	2707	128	23
SD2	SD	11	ML31-109	88	1	11	1	2980	137	18
SD2	SD	12	LM30-068	52	1	12	1	4126	174	48
SD2	SD	13	ML31-124	90	1	13	1	1160	57	14
SD2	SD	14	ML31-077	120	1	14	1	5672	223
SD2	SD	15	ML31-060	82	1	15	1	3716	161	24
SD2	SD	16	ML31-140	93	1	16	1	3560	156	25
SD2	SD	17	ML31-090	125	1	17	1	3042	139	34
SD2	SD	18	ML31-048	78	1	18	1	3653	159	29
SD2	SD	19	LM30-101	56	1	19	1	3010	138	29
SD2	SD	20	LM30-016	31	1	20	1	2375	117	25
SD2	SD	21	LM30-052	69	2	1	1	2254	113	18
SD2	SD	22	ML31-121	134	2	2	1	2058	104	12
SD2	SD	23	LM30-114	18	2	3	1	3440	152	27
SD2	SD	24	TELFER	8	2	4	1	942	46	6
SD2	SD	25	ML31-049	79	2	5	1
SD2	SD	26	ML31-013	104	2	6	1	3716	161	28
SD2	SD	27	LM30-126	22	2	7	1	2737	129	21
SD2	SD	28	ML31-047	77	2	8	1	1994	101	11
SD2	SD	29	ML31-015	105	2	9	1	3653	159	24
SD2	SD	30	LM30-159	28	2	10	1	5576	220
SD2	SD	31	ML31-165	97	2	11	1
SD2	SD	32	LM30-158	72	2	12	1	3131	142	22
SD2	SD	33	ML31-044	114	2	13	1	1353	66	8
SD2	SD	34	ML31-138	91	2	14	1	3378	150	30
SD2	SD	35	ML31-064	117	2	15	1	3223	145	17
SD2	SD	36	LM30-058	49	2	16	1	1950	99	16
SD2	SD	37	ML31-029	73	2	17	1	1521	74	13
SD2	SD	38	ML31-093	126	2	18	1	2015	102	19
SD2	SD	39	LM30-071	11	2	19	1	2123	107	20
SD2	SD	40	LM30-123	21	2	20	1	3904	167	44
SD2	SD	41	ML31-120	89	3	1	1	3223	145	25
SD2	SD	42	LM30-140	62	3	2	1	3223	145	23
SD2	SD	43	LM30-160	29	3	3	1	3684	160	35
SD2	SD	44	LM30-117	19	3	4	1	3653	159	26
SD2	SD	45	ML31-096	127	3	5	1	3529	155	25
SD2	SD	46	ML_F1	4	3	6	1
SD2	SD	47	ML31-070	149	3	7	1	3653	159	29
SD2	SD	48	LM30-142	24	3	8	1	5896	230
SD2	SD	49	ML31-020	106	3	9	1	3378	150	29
SD2	SD	50	LM30-023	32	3	10	1	3071	140	19
SD2	SD	51	WESTAR-10DH	5	3	11	1	3162	143	21
SD2	SD	52	ML31-038	75	3	12	1	2980	137	18
SD2	SD	53	ML31-111	130	3	13	1	4651	191	27
SD2	SD	54	LM30-120	20	3	14	1	3348	149	11
SD2	SD	55	LM30-157	66	3	15	1	3780	163	21
SD2	SD	56	ML31-051	80	3	16	1	3287	147	40
SD2	SD	57	LM30-062	51	3	17	1	1887	96	18
SD2	SD	58	ML31-031	74	3	18	1	3471	153	29
SD2	SD	59	ML31-171	151	3	19	1	1521	74	9
SD2	SD	60	ML31-069	118	3	20	1	2037	103	21
SD2	SD	61	ML31-025	109	4	1	1	3653	159	22
SD2	SD	62	LM30-130	23	4	2	1	3042	139	14
SD2	SD	63	TRIBUNE	7	4	3	1	3131	142	22
SD2	SD	64	ML31-161	96	4	4	1	3042	139	27
SD2	SD	65	ML31-001	98	4	5	1	4277	179	52
SD2	SD	66	LM30-033	44	4	6	1	1805	91	12
SD2	SD	67	ML31-073	85	4	7	1	2615	125	15
SD2	SD	68	LM30-034	45	4	8	1	2677	127	16
SD2	SD	69	ML31-149	94	4	9	1	2949	136	18
SD2	SD	70	ML31-155	95	4	10	1
SD2	SD	71	ML31-040	112	4	11	1	3560	156	28
SD2	SD	72	ML31-079	121	4	12	1	2949	136	22
SD2	SD	73	ML31-058	81	4	13	1	3131	142	19
SD2	SD	74	ML31-036	148	4	14	1	4126	174	33
SD2	SD	75	LM30-070	10	4	15	1	1907	97	13
SD2	SD	76	ML31-128	135	4	16	1	3998	170	19
SD2	SD	77	LM_F1	3	4	17	1	2857	133	25
SD2	SD	78	LM30-094	54	4	18	1	1521	74	11
SD2	SD	79	LM30-154	26	4	19	1	2737	129	31
SD2	SD	80	ML31-102	87	4	20	1	3255	146	26
SD2	SD	81	ML31-046	76	5	1	1	2583	124	22
SD2	SD	82	ML31-086	124	5	2	1	2554	123	27
SD2	SD	83	LM30-073	12	5	3	1	3255	146	37
SD2	SD	84	ML31-167	144	5	4	1	1871	95	11
SD2	SD	85	Monty-028DH	1	5	5	1	2145	108	17
SD2	SD	86	LM30-143	64	5	6	1	3317	148	25
SD2	SD	87	LM30-104	15	5	7	1	3560	156	20
SD2	SD	88	Lynx-037DH	2	5	8	1	2375	117	19
SD2	SD	89	ML31-071	119	5	9	1	3780	163	22
SD2	SD	90	ML31-084	123	5	10	1	3653	159	17
SD2	SD	91	ML31-061	83	5	11	1	3287	147	28
SD2	SD	92	LM30-095	14	5	12	1	1353	66	9
SD2	SD	93	LM30-155	27	5	13	1	3192	144	27
SD2	SD	94	LM30-131	71	5	14	1
SD2	SD	95	ML31-022	108	5	15	1	2887	134	28
SD2	SD	96	LM30-105	16	5	16	1	1650	81	13
SD2	SD	97	ML31-012	103	5	17	1	2615	125	19
SD2	SD	98	ML31-072	84	5	18	1	5896	230
SD2	SD	99	ML31-042	113	5	19	1	2495	121	21
SD2	SD	100	LM30-006	39	5	20	1	3348	149	19
SD2	SD	101	LM30-105	16	6	1	2	942	46	9
SD2	SD	102	LM30-011	40	6	2	1	1478	72	16
SD2	SD	103	LM30-071	11	6	3	2	2015	102	19
SD2	SD	104	LM30-106	17	6	4	2	2405	118	18
SD2	SD	105	ML31-174	146	6	5	1	3255	146	25
SD2	SD	106	ML31-109	88	6	6	2	3042	139	23
SD2	SD	107	LM30-054	47	6	7	1	4126	174	42
SD2	SD	108	ML31-104	129	6	8	1	3529	155	27
SD2	SD	109	LM30-120	20	6	9	2	3317	148	17
SD2	SD	110	LM30-070	10	6	10	2	2102	106	14
SD2	SD	111	LM30-060	50	6	11	1	1246	61	7
SD2	SD	112	ML31-002	99	6	12	1	4030	171	45
SD2	SD	113	ML31-010	102	6	13	1	3317	148	18
SD2	SD	114	LM30-114	18	6	14	2	3440	152	35
SD2	SD	115	ML31-149	94	6	15	2	3010	138	22
SD2	SD	116	ML31-062	116	6	16	1	3010	138	23
SD2	SD	117	LM30-155	27	6	17	2	2583	124	25
SD2	SD	118	ML31-003	100	6	18	1	3223	145	20
SD2	SD	119	ML31-120	89	6	19	2	3131	142	26
SD2	SD	120	ML31-021	107	6	20	1	2677	127	23
SD2	SD	121	LM30-061	37	7	1	1	3101	141	24
SD2	SD	122	ML31-048	78	7	2	2	3348	149	28
SD2	SD	123	ML31-116	132	7	3	1	2495	121	17
SD2	SD	124	LM30-142	24	7	4	2	5672	223
SD2	SD	125	ML31-138	91	7	5	2	3223	145	31
SD2	SD	126	LM30-128	60	7	6	1	5672	223
SD2	SD	127	LM30-013	41	7	7	1	2767	130	17
SD2	SD	128	ML31-102	87	7	8	2
SD2	SD	129	LM30-040	46	7	9	1	3192	144	24
SD2	SD	130	ML31-124	90	7	10	2	1268	62	9
SD2	SD	131	LM30-129	70	7	11	1
SD2	SD	132	ML31-155	95	7	12	2	2058	104	18
SD2	SD	133	LM30-123	21	7	13	2	3811	164	23
SD2	SD	134	LM30-081	53	7	14	1	1929	98	10
SD2	SD	135	LM30-009	67	7	15	1	3042	139	29
SD2	SD	136	LM30-104	15	7	16	2	3287	147	24
SD2	SD	137	LM30-030	33	7	17	1	3101	141	29
SD2	SD	138	ML_F1	4	7	18	2
SD2	SD	139	CAMPINO	9	7	19	1	3408	151	29
SD2	SD	140	LM30-095	14	7	20	2	1310	64	16
SD2	SD	141	ML31-032	111	8	1	1	3255	146	22
SD2	SD	142	ML31-058	81	8	2	2	3255	146	18
SD2	SD	143	ML31-072	84	8	3	2	4430	184	52
SD2	SD	144	LM30-042	35	8	4	1	2767	130	21
SD2	SD	145	ML31-061	83	8	5	2	2916	135	26
SD2	SD	146	LM30-098	55	8	6	1	3684	160	25
SD2	SD	147	ML31-029	73	8	7	2	1994	101	11
SD2	SD	148	ML31-026	110	8	8	1	3716	161	29
SD2	SD	149	ML31-161	96	8	9	2	2949	136	21
SD2	SD	150	ML31-082	122	8	10	1	3317	148	22
SD2	SD	151	LM30-086	13	8	11	2	3162	143	24
SD2	SD	152	LM30-134	61	8	12	1	3101	141	21
SD2	SD	153	ML31-168	145	8	13	1	1907	97	13
SD2	SD	154	ML31-051	80	8	14	2	3348	149	35
SD2	SD	155	ML31-139	92	8	15	2	2615	125	21
SD2	SD	156	LM30-057	48	8	16	1	5768	226
SD2	SD	157	ML31-047	77	8	17	2	2495	121	14
SD2	SD	158	ML31-145	139	8	18	1	3529	155	22
SD2	SD	159	LM30-141	63	8	19	1	2123	107	14
SD2	SD	160	LM30-160	29	8	20	2	3748	162	33
SD2	SD	161	ML31-060	82	9	1	2	3653	159	36
SD2	SD	162	LM30-102	57	9	2	1	1871	95	18
SD2	SD	163	ML31-151	141	9	3	1	1774	89	19
SD2	SD	164	ML31-170	150	9	4	1	3071	140	46
SD2	SD	165	LM30-159	28	9	5	2	4157	175	45
SD2	SD	166	LM30-035	34	9	6	1	3192	144	13
SD2	SD	167	LM30-050	36	9	7	1
SD2	SD	168	ML31-049	79	9	8	2	3192	144	24
SD2	SD	169	ML31-144	138	9	9	1	2677	127	17
SD2	SD	170	LM30-154	26	9	10	2
SD2	SD	171	LM30-001	38	9	11	1	1331	65	12
SD2	SD	172	ML31-031	74	9	12	2	3716	161	27
SD2	SD	173	Lynx-037DH	2	9	13	2	3071	140	27
SD2	SD	174	ML31-114	131	9	14	1	2949	136	21
SD2	SD	175	LM_F1	3	9	15	2	2857	133	29
SD2	SD	176	ML31-038	75	9	16	2	2405	118	23
SD2	SD	177	ML31-166	143	9	17	1
SD2	SD	178	ML31-046	76	9	18	2
SD2	SD	179	LM30-148	25	9	19	1	2887	134	36
SD2	SD	180	ML31-024	147	9	20	1	2058	104	14
SD2	SD	181	TOPAS	6	10	1	1	6344	244
SD2	SD	182	LM30-148	25	10	2	2	2887	134	24
SD2	SD	183	ML31-156	142	10	3	1	3010	138	24
SD2	SD	184	ML31-073	85	10	4	2	1331	65	9
SD2	SD	185	ML31-146	140	10	5	1	3873	166	32
SD2	SD	186	ML31-097	86	10	6	2	3780	163	29
SD2	SD	187	Monty-028DH	1	10	7	2	2949	136	27
SD2	SD	188	LM30-103	58	10	8	1	2080	105	25
SD2	SD	189	ML31-140	93	10	9	2	3223	145	28
SD2	SD	190	ML31-103	128	10	10	1	1854	94	18
SD2	SD	191	LM30-073	12	10	11	2	3873	166	26
SD2	SD	192	ML31-050	115	10	12	1	1854	94	13
SD2	SD	193	LM30-019	68	10	13	1
SD2	SD	194	LM30-117	19	10	14	2
SD2	SD	195	ML31-141	137	10	15	1	1743	87	14
SD2	SD	196	ML31-008	101	10	16	1	1353	66	12
SD2	SD	197	LM30-130	23	10	17	2	1887	96	10
SD2	SD	198	LM30-003	30	10	18	1	3317	148	27
SD2	SD	199	ML31-165	97	10	19	2	3131	142	36
SD2	SD	200	LM30-126	22	10	20	2	2464	120	19
