# Supplementary material for: Quantitative Trait Loci for Thermal Time to Flowering and Photoperiod Responsiveness Discovered in Summer Annual-Type Brassica napus L
Source: PLoS One. 2014 Jul 25;9(7):e102611. doi: 10.1371/journal.pone.0102611 (PMC4111298; doi:10.1371/journal.pone.0102611)
Supplement: Table S4 — Brassica napus LMDH linkage groups A01–A10 aligned to the Brassica rapa genome. (XLSX) [file pone.0102611.s009.xlsx]

## Sheet: Table S4
Table S4: Brassica napus LMDH linkage groups A01-A10 aligned to the Brassica rapa genome
	Genetic location in Brassica napus		Physical location in Brassica rapa genome					QTL detected in long day (LD) and short day (SD) treatments in the LMDH population
Marker / gene	Chromosome	Position (cM)	Chromosome	Sequence start (bp)	Sequence end (bp)	evalue	bit score	Thermal time to flowering (THERM, degree-days)	Days to flowering (DTF)	Leaf nodes at flowering (LNF)
sN11641	A01	0
brPb-659711	A01	2.5	A01	1250561	1250788	1e-113	411
sN0248I	A01	3.7
sN11707	A01	9.4
Ol10-D03a	A01	29.5
Ra2-G09	A01	36.3
brPb-660511	A01	58.1	A01	6702537	6702086	0	797
brPb-662948	A01	58.9	A01	8714231	8714932	0	1020
brPb-660893	A01	67.3	A01	8188815	8189106	5e-129	462
brPb-658209	A01	80.2	A01	10626509	10625999	0	944
brPb-658104	A01	89.7	A01	15328711	15329163	0	819
brPb-661055	A01	94.5
sR12206	A01	98.5
brPb-838487	A01	138.6
brPb-842239	A01	142.9	A01	28250766	28250639	1e-50	147
brPb-659231	A01	144.6	A01	28341011	28340808	2e-63	244
sN3734a	A01	149.4
sR12095	A02	0
brPb-838772	A02	1.2	A02	2217284	2217800	0	826	+433 (LD & SD)
brPb-660180	A02	2
At5g13190	A02	2.8	A02	3197741	3197544	1e-47	194
brPb-660330	A02	3.6	A02	3801418	3801674	2e-98	361			+3.8 (LD & SD)
brPb-841752	A02	9
brPb-660919	A02	9.8
brPb-660770	A02	10.6
brPb-661304	A02	11.7	A02	5490665	5490520	3e-45	183
brPb-809917	A02	13.9	A02	7830983	7831400	4e-175	616		+19.8 (LD); +14.2 (SD)
brPb-663101	A02	16.5	A02	8743022	8743372	7e-157	555
brPb-660803	A02	44.3
brPb-662889	A02	52.8
brPb-663597	A02	55.2
brPb-660875	A02	71.7	A02	14464640	14465033	0	667
sS2368	A03	0
brPb-670404	A03	4.8
brPb-659852	A03	12.3	A03	2558453	2558229	2e-110	399
brPb-658433	A03	14	A03	2962027	2962350	3e-156	553
sN11730	A03	20.5
Ra2-E11	A03	22.9
brPb-658100	A03	34.8	A03	6724425	6723774	0	1157
brPb-840813	A03	38.2	A03	7373764	7374107	1e-164	580
brPb-838688	A03	39	A03	7373764	7374107	2e-153	544
Na12-E02	A03	40.7
brPb-671025	A03	43.1	A03	8108306	8108450	2e-67	257
sN11624a	A03	47.8
brPb-663121	A03	49	A03	9616469	9616702	8e-105	381
brPb-659102	A03	49.8
brPb-839525	A03	60.5	A03	11708864	11708416	0	765
brPb-842096	A03	70	A03	13407015	13407298	3e-135	483
brPb-658844	A03	73.9	A03	14143843	14143448	0	732
brPb-660346	A03	75.1	A03	14143843	14143448	0	726
brPb-809205	A03	76	A03	14143843	14143588	2e-131	470
brPb-662347	A03	78.6	A03	14504718	14504015	0	1266
brPb-662488	A03	101.4	A03	21013237	21012790	0	813
brPb-662033	A03	102.2	A03	21012790	21013237	0	819
brPb-660269	A03	103	A03	20891930	20892569	0	1129
brPb-660462	A03	113.8	A03	23316964	23317284	1e-163	577
brPb-842085	A03	119.7	A01*	6524349	6524883	0	880
brPb-839692	A03	131.7
brPb-670822	A03	136.3
brPb-659469	A03	137.1
brPb-657878	A03	140.3	A10*	13118167	13117742	0	778
brPb-838788	A03	142.8	A03	27146561	27146742	1e-88	327
brPb-663150	A03	143.6
sORF37	A03	146.9
brPb-659680	A03	149.1	A03	30334456	30334892	0	708
brPb-839588	A03	150.7	A03	30334892	30334578	5e-143	508
brPb-663259	A04	0	A04	317413	317264	1e-61	237
sR6364	A04	0.8
Na10-D09	A04	6.4
brPb-657736	A04	12.1
brPb-659017	A04	12.9
brPb-838770	A04	18.6	A04	2605605	2605166	0	750
At3g55440	A04	21.8	A04	2748611	2748450	2e-59	234
sR9410a	A04	24.5
brPb-658932	A04	25.8	A04	3571554	3571912	0	664
brPb-662842	A04	26.6	A01*	13368694	13369023	3e-165	582
brPb-809825	A04	29.7	A06*	5345125	5344766	0	658
brPb-841303	A04	30.5	A05*	6230697	6230458	2e-96	353
sN13034	A04	32.7
sR9546	A04	42.8
brPb-660157	A04	45.9	A04	10761886	10762100	7e-66	252
brPb-658036	A04	50.5	A04	12245188	12244618	0	989
FAD3a	A04	56.4	A04	13314757	13314526	1e-112	406
brPb-658105	A04	61.1
brPb-658257	A04	76.1	A04	17272674	17273424	0	1367
brPb-660337	A04	77.6	A04	17585402	17585007	4e-150	532
sR6881	A04	83
sN2552	A04	87.6
sNRD03	A05	0
brPb-809414	A05	7.9	A05	890010	890474	3e-152	540
brPb-809627	A05	9	A05	1189735	1189476	2e-96	353
brPb-839094	A05	25.4	A09*	214668	214897	2e-115	416
brPb-661063	A05	39	A05	3905492	3905990	7e-149	529
brPb-660062	A05	43.5	A05	4299949	4300122	8e-79	294
sN12353	A05	46.2
brPb-659526	A05	50.7	A05	5432535	5432650	5e-50	198
brPb-660486	A05	51.5	A05	5657289	5656959	2e-156	553
brPb-670546	A05	57	A05	6345819	6346243	7e-108	392
brPb-841838	A05	57.8
brPb-660475	A05	67.5	A06*	20942703	20943071	1e-162	575
brPb-659095	A05	68.4	A05	12156637	12155921	0	1279
Na12-A08a	A05	70.7
brPb-657955	A05	78.1	A05	19251088	19251394	3e-156	553
dFAD2a	A05	95.2	A05	21374573	21375466	0	1409
brPb-671300	A05	124.6	A05	23693781	23694431	0	913
sR13325a	A05	138.4
brPb-670445	A06	0	A06	621223	621061	5e-31	135
brPb-663029	A06	0.9	A06	1160294	1160886	0	1013
brPb-840757	A06	15.5	A06	2521671	2521392	2e-137	490
brPb-660405	A06	18.6	A06	2826921	2826528	0	676
brPb-670303	A06	22.4	A06	3035891	3036007	2e-38	161
brPb-658137	A06	25.5	A06	3310743	3311122	8e-162	571
brPb-840102	A06	26.3	A06	3446400	3447052	0	1194
sN2837	A06	27.4
Na12-D08	A06	29.8
sR7492	A06	35.5
brPb-659920	A06	39.5	A06	4892002	4891761	8e-122	438
brPb-670975	A06	42.9	A06	5778482	5778207	3e-136	486
brPb-670835	A06	52.2	A06	6749528	6749344	3e-93	342
brPb-662129	A06	53.4	A06	7013871	7013358	0	804
brPb-661542	A06	61.4	A06	10939008	10938654	0	638
brPb-658625	A06	62.7	A06	11148083	11148418	2e-167	590
Na12-A07a	A06	63.9
brPb-840085	A06	66.2	A06	15075425	15075933	0	730
brPb-839202	A06	67	A06	15633775	15633444	2e-166	586
brPb-658405	A06	67.8	A06	15883844	15883303	0	893
brPb-660793	A06	69.5	A06	16455522	16456214	0	1061
brPb-659220	A06	70.3	A06	16446725	16447318	0	909
sS1949	A06	78.3
sN12508IIa	A06	83.9
sORE87a	A06	90.8
Ol10-G05	A06	93.2
brPb-838969	A06	98.3	A06	22244680	22245057	0	665
brPb-809649	A07	0	A07	13792	13534	3e-134	479
brPb-808887	A07	2.3	A07	13764	13447	2e-153	544
brPb-658692	A07	4.5	A07	13764	13447	2e-153	544
sR0282R	A07	17.2
brPb-840944	A07	23.9	A07	4247477	4247750	1e-104	381
brPb-661142	A07	25.4	A07	5303432	5303090	4e-179	628
brPb-809585	A07	37	A07	8025313	8025758	0	638
brPb-841326	A07	38.1	A07	8123515	8123158	3e-175	616
brPb-662475	A07	39.6	A03*	21133810	21134252	0	706
brPb-839636	A07	42.7	A05*	3105319	3105259	1e-30	135
brPb-839889	A07	44.9	A07	9325985	9326287	1e-153	544
brPb-661786	A07	55.9	A07	10155448	10155062	0	684
brPb-662924	A07	57.4	A07	10591837	10592477	0	1179
brPb-671004	A07	58.9
brPb-670618	A07	70	A02*	770686	771217	0	824
brPb-663553	A07	70.8
sR7223	A07	77.2
brPb-658762	A07	78.8	A07	12962379	12962096	6e-148	525
sNRA59	A07	79.6
brPb-660589	A07	81.2	A07	14926692	14926221	0	809	-232 (LD); -360 (SD)
brPb-660356	A07	82							-9.1 (LD); -13.3 (SD)
sN0818Fa	A07	83.2
Na12-A02b	A07	89.1								-1.1 (LD); -3.1 (SD)
brPb-660868	A07	91.7	A07	17812672	17812039	0	946
brPb-660426	A07	94	A07	19143382	19143944	2e-94	348
brPb-659921	A07	94.8	A07	15782639	15782459	2e-67	257
brPb-841298	A07	104.2	A07	19825144	19825443	2e-122	440
FAD6a	A08	0	A08	13523833	13524417	0	1057
brPb-670745	A08	13.8	A08	15751611	15751173	0	756
sR3688	A08	16.9
brPb-661171	A08	19.2	A08	16671705	16672266	0	715
sN12352	A08	32.9
brPb-658369	A08	36.2	A08	19278874	19279373	0	917
brPb-658094	A08	41.6	A08	19668712	19668092	0	808
brPb-808576	A08	46.6	A08	20275959	20276332	0	641
sR9491	A08	61.3
brPb-839472	A09	0	A09	1565889	1566238	5e-163	575
sN1988	A09	12.7
brPb-840499	A09	49.7	A09	9648492	9648957	0	824
brPb-661207	A09	50.5	A08*	4507081	4507336	6e-129	462
brPb-659184	A09	52.9	A09	10139861	10139490	8e-167	588
brPb-808055	A09	54.4	A09	10277250	10277578	2e-127	457
brPb-840188	A09	56.1	A09	10277578	10277250	1e-159	564
brPb-658684	A09	62.2	A09	10467287	10466856	0	736
brPb-670528	A09	65.5
brPb-659767	A09	67.9	A09	20459591	20459403	1e-91	337
brPb-658734	A09	69.4	A09	21402947	21403024	1e-27	124
brPb-808323	A09	88.7	A09	26080007	26080451	0	763
brPb-671072	A09	89.6	A09	26065644	26065136	0	905
brPb-839673	A09	90.5	A09	26563761	26563368	1e-180	634
sNRH22	A09	102
brPb-660373	A09	102.8	A09	28305290	28304578	0	1243
brPb-663342	A09	107.4	A09	29134227	29133590	0	1107
Na10-B07	A09	111.4
brPb-659823	A09	112.2	A09	30333066	30332797	8e-132	472
brPb-658752	A09	118.3	A09	30718599	30719031	4e-157	556
sN11670	A09	120.5
brPb-661001	A09	127.9
brPb-658174	A09	129.6	A09	31455915	31455627	2e-132	473
brPb-660306	A09	133.4	A09	7979715	7979241	0	730
brPb-658525	A09	145.1	A09	34481917	34482395	0	846
brPb-661799	A09	151.8
sORB29A	A09	164.8
Na10-E02b	A10	0
brPb-659204	A10	4.7	A10	3955986	3956182	2e-99	364
brPb-660433	A10	5.5	A10	3908322	3907588	0	1358
brPb-658597	A10	8.9	A10	3782591	3781946	6e-170	599
brPb-671233	A10	20.7	A10	1023358	1022783	0	1031
brPb-663458	A10	21.5
sR1166	A10	25.9
brPb-659113	A10	27	A10	8435643	8435225	0	741
sN3560R	A10	36
brPb-660213	A10	49.7	A10	13380376	13380451	1e-32	141
brPb-658199	A10	50.5	A10	13497024	13497783	0	1395
brPb-660352	A10	52.1	A10	13727417	13726690	0	1014
brPb-663307	A10	58.7	A10	14928048	14927575	0	846
sORH62	A10	71.2
* Marker loci in grey font denote primary hits located on Brassica rapa chromosomes other than the where the marker loci were genetically mapped.
